# Supplementary material for: Imported Pet Reptiles and Their “Blind Passengers”—In-Depth Characterization of 80 Acinetobacter Species Isolates
Source: Microorganisms. 2022 Apr 24;10(5):893. doi: 10.3390/microorganisms10050893 (PMC9144363; doi:10.3390/microorganisms10050893)
Supplement: Supplementary file 1 [file microorganisms-10-00893-s001.zip]

Archive with 8 entries (8 files):
- Suppl. Figure S1-TYGS_TREE-Spezies-Einteilung.pdf
- Suppl. Tab. S1_Animals sampled and categorization-20-03-21.pdf
- Suppl. Tab. S2_Species identification-25-03-22.xlsx
- Suppl. Tab. S3_TYGS-Species clusters-25-03-22.xlsx
- Suppl. Tab. S4_TYGS-d4DDH.xlsx
- Suppl. Tab. S5_AMR-phenotype-genotype.xlsx
- Suppl. Tab. S6_MLST-OXA-types-24-03-22.xlsx
- Suppl. Table S7_Acc-Nos_Ab genomes-25-03-22.pdf
