# Supplementary material for: Imported Pet Reptiles and Their “Blind Passengers”—In-Depth Characterization of 80 Acinetobacter Species Isolates
Source: Microorganisms. 2022 Apr 24;10(5):893. doi: 10.3390/microorganisms10050893 (PMC9144363; doi:10.3390/microorganisms10050893)
Supplement: Supplementary file 1 [file microorganisms-10-00893-s001.zip › Suppl. Tab. S2_Species identification-25-03-22.xlsx]

## Sheet: Tab. S2
Table S2: Identification of 80 Acinetobacter species isolated from reptiles according to different taxonomic typing methods
Strain_ID	Maldi-TOF analysis					TYGS (Type strain genome server) analysis		ANIb analysis Jspecies WS		rMLST species ID tool Pasteur-Acinetobacter		Final species name based on all typing methods applied
	Species definition (first hit)	Score range first hit	Score value and consisency category first hit	Second hit	Score range second hit	Species definition	dDDH value (d4, in %)	Species definition	> 95% = reliable; < 95% = unreliable	Species definition	Similarity to database reference strain (should be > 95% and only one identified species)
IHIT27741	A. radioresistens	2.300 - 3.000	A+++	A. radioresistens	2.300 - 3.000	A. radioresistens	86.0%	A. radioresistens	> 95%	A. radioresistens	0.9	A. radioresistens
IHIT27742	A. radioresistens	2.300 - 3.000	A+++	A. radioresistens	2.300 - 3.000	A. radioresistens	94.1%	A. radioresistens	> 95%	A. radioresistens	0.98	A. radioresistens
IHIT27743	A. radioresistens	2.000 - 2.299	A++	A. radioresistens	2.000 - 2.299	A. radioresistens	85.5%	A. radioresistens	> 95%	A. radioresistens	0.93	A. radioresistens
IHIT27744	A. radioresistens	2.300 - 3.000	A+++	A. radioresistens	2.300 - 3.000	A. radioresistens	93.8%	A. radioresistens	> 95%	A. radioresistens	0.98	A. radioresistens
IHIT33475	A. indicus	2.000 - 2.299	A++	A. indicus	2.000 - 2.299	A. indicus		A. indicus	> 95%	A. indicus	1	A. indicus
IHIT35877	A. baumannii	2.300 - 3.000	A+++	A. baumannii	2.300 - 3.000	A. baumannii	80.6%	A. baumannii	> 95%	A. baumannii	1	A. baumannii
IHIT35878	A. baumannii	2.300 - 3.000	A+++	A. baumannii	2.000 - 2.299	A. baumannii	81.0%	A. baumannii	> 95%	A. baumannii	1	A. baumannii
IHIT35879	A. baumannii	2.000 - 2.299	A++	A. baumannii	2.000 - 2.299	A. baumannii	79.3%	A. baumannii	> 95%	A. baumannii	0.98	A. baumannii
IHIT35880	A. baumannii	2.300 - 3.000	A+++	A. baumannii	2.000 - 2.299	A. baumannii	79.6%	A. baumannii	> 95%	A. baumannii	1	A. baumannii
IHIT35881	A. baumannii	2.300 - 3.000	A+++	A. baumannii	2.300 - 3.000	A. baumannii	80.4%	A. baumannii	> 95%	A. baumannii	1	A. baumannii
IHIT35882	A. baumannii	2.000 - 2.299	A++	A. baumannii	2.000 - 2.299	A. baumannii	79.5%	A. baumannii	> 95%	A. baumannii	1	A. baumannii
IHIT35884	A. seifertii	2.000 - 2.299	A++	A. seifertii	2.000 - 2.299	A. seifertii	73.5%	A. seifertii	> 95%	A. seifertii	1	A. seifertii
IHIT35885	A. baumannii	2.300 - 3.000	A+++	A. baumannii	2.300 - 3.000	A. baumannii	80.8%	A. baumannii	> 95%	A. baumannii	1	A. baumannii
IHIT35886	A. baumannii	2.300 - 3.000	A+++	A. baumannii	2.300 - 3.000	A. baumannii	80.4%	A. baumannii	> 95%	A. baumannii	1	A. baumannii
IHIT35887	A. baumannii	2.300 - 3.000	A+++	A. baumannii	2.300 - 3.000	A. baumannii	79.8%	A. baumannii	> 95%	A. baumannii	1	A. baumannii
IHIT35888	A. baumannii	2.300 - 3.000	A+++	A. baumannii	2.300 - 3.000	A. baumannii	81.0%	A. baumannii	> 95%	A. baumannii	1	A. baumannii
IHIT35889	A. baumannii	2.300 - 3.000	A+++	A. baumannii	2.300 - 3.000	A. baumannii	81.8%	A. baumannii	> 95%	A. baumannii	0.98	A. baumannii
IHIT35890	A. baumannii	2.000 - 2.299	A++	A. baumannii	2.000 - 2.299	A. baumannii	79.9%	A. baumannii	> 95%	A. baumannii	0.98	A. baumannii
IHIT35891	A. baumannii	2.300 - 3.000	A+++	A. baumannii	2.300 - 3.000	A. baumannii	80.3%	A. baumannii	> 95%	A. baumannii	0.96	A. baumannii
IHIT35892	A. baumannii	2.300 - 3.000	A+++	A. baumannii	2.300 - 3.000	A. baumannii	81.5%	A. baumannii	> 95%	A. baumannii	0.96	A. baumannii
IHIT35893	A. baumannii	2.300 - 3.000	A+++	A. baumannii	2.300 - 3.000	A. baumannii	81.3%	A. baumannii	> 95%	A. baumannii	1	A. baumannii
IHIT35894	A. baumannii	2.300 - 3.000	A+++	A. baumannii	2.300 - 3.000	A. baumannii	79.8%	A. baumannii	> 95%	A. baumannii	0.96	A. baumannii
IHIT35895	A. baumannii	2.300 - 3.000	A+++	A. baumannii	2.300 - 3.000	A. baumannii	81.4%	A. baumannii	> 95%	A. baumannii	1	A. baumannii
IHIT35896	A. baumannii	2.000 - 2.299	A++	A. baumannii	2.000 - 2.299	A. baumannii	80.7%	A. baumannii	> 95%	A. baumannii	1	A. baumannii
IHIT35897	A. baumannii	2.000 - 2.299	A++	A. baumannii	2.000 - 2.299	A. baumannii	80.3%	A. baumannii	> 95%	A. baumannii	1	A. baumannii
IHIT35898	A. baumannii	2.300 - 3.000	A+++	A. baumannii	2.000 - 2.299	A. baumannii	80.2%	A. baumannii	> 95%	A. baumannii	1	A. baumannii
IHIT35899	A. baumannii	2.300 - 3.000	A+++	A. baumannii	2.300 - 3.000	A. baumannii	81.2%	A. baumannii	> 95%	A. baumannii	0.98	A. baumannii
IHIT35900	A. baumannii	2.300 - 3.000	A+++	A. baumannii	2.300 - 3.000	A. baumannii	82.3%	A. baumannii	> 95%	A. baumannii	1	A. baumannii
IHIT39733	A. baumannii	2.300 - 3.000	A+++	A. baumannii	2.300 - 3.000	A. baumannii	79.3%	A. baumannii	> 95%	A. baumannii	0.98	A. baumannii
IHIT44648	A. pittii	2.300 - 3.000	A+++	A. pittii	2.000 - 2.299	A. pittii	70.8%	A. pittii	> 95%	A. pittii	1	A. pittii
IHIT44649	A. pittii	2.000 - 2.299	A++	A. pittii	2.000 - 2.299	potential new species - A. lactucae-like	53.3%	A. lactucae	92.65%	A. pittii / A. lactucae	83% / 10%	A. lactucae-like
IHIT44650	A. lactucae	2.300 - 3.000	A+++	A. lactucae	2.300 - 3.000	A. lactucae	75.1%	A. lactucae	> 95%	A. lactucae	1	A. lactucae
IHIT44651	A. towneri	2.300 - 3.000	A+++	A. towneri	2.000 - 2.299	A. towneri	78.5%	A. towneri	> 95%	A. towneri	1	A. towneri
IHIT44652	A. gerneri	2.300 - 3.000	A+++	A. tandoii	1.700 - 1.999	A. gerneri	80.7%	A. gerneri	> 95%	A. gerneri	1	A. gerneri
IHIT44653	A. nosocomialis	2.300 - 3.000	A+++	A. nosocomialis	2.300 - 3.000	A. nosocomialis	83.3%	A. nosocomialis	> 95%	A. nosocomialis	1	A. nosocomialis
IHIT44654	A. pittii	2.000 - 2.299	A++	A. pittii	2.000 - 2.299	A. pittii	72.3%	A. pittii	> 95%	A. pittii	1	A. pittii
IHIT44655	A. bereziniae	2.000 - 2.299	A++	A. bereziniae	2.000 - 2.299	A. bereziniae	83.1%	A. bereziniae	> 95%	A. bereziniae	1	A. bereziniae
IHIT44656	A. courvalinii	1.700 - 1.999	B+	A. vivianii (not reliable)	1.700 - 1.999	A. vivianii	74.6%	A. vivianii	> 95%	A. vivianii	0.97	A. vivianii
IHIT44657	A. bereziniae	2.300 - 3.000	A+++	A. bereziniae	2.000 - 2.299	A. bereziniae	84.8%	A. bereziniae	> 95%	A. bereziniae	1	A. bereziniae
IHIT44658	A. calcoaceticus	2.000 - 2.299	A++	A. calcoaceticus	2.000 - 2.299	potential new species - A. calcoaceticus-like	69.3%	A. calcoaceticus	> 95%	A. calcoaceticus	1	A. calcoaceticus
IHIT44659	A. courvalinii	2.000 - 2.299	B++	A. vivianii	1.700 - 1.999	A. courvalinii	70.3%	A. courvalinii	> 95%	A. courvalinii / A. vivianii	96% / 3%	A. courvalinii
IHIT44660	A. pittii	2.300 - 3.000	A+++	A. pittii	2.000 - 2.299	potential new species - A. pittii-like	56.3%	A. pittii	93.09%	A. pittii	0.91	A. pittii-like
IHIT44661	A. pittii	2.000 - 2.299	A++	A. pittii	2.000 - 2.299	potential new species - A. pittii-like	68.2%	A. pittii	94.82%	A. pittii / A. lactucae	91% / 9%	A. pittii-like
IHIT44662	A. calcoaceticus	2.000 - 2.299	A++	A. calcoaceticus	2.000 - 2.299	A. oleivorans (not validly published seq)	71.1%	A. calcoaceticus	> 95%	A. oleivorans / A. calcoaceticus	95% / 4%	A. calcoaceticus-like
IHIT44663	A. pittii	2.000 - 2.299	A++	A. pittii	2.000 - 2.299	potential new species - A. pittii-like	68.7%	A. pittii	> 95%	A. pittii	1	A. pittii
IHIT44664	A. pittii	2.000 - 2.299	B++	A. dijkshoorniae	1.700 - 1.999	potential new species - A. lactucae-like	53.3%	A. lactucae	92.49%	A. pittii / A. lactucae	76% / 10%	A. lactucae-like
IHIT44665	A. tandoii	2.000 - 2.299	B++	A. johnsonii	1.700 - 1.999	A. tandoii	74.5%	A. tandoii	> 95%	A. tandoii	1	A. tandoii
IHIT44666	A. calcoaceticus	2.300 - 3.000	A+++	A. calcoaceticus	2.000 - 2.299	potential new species - A. calcoaceticus-like	67.9%	A. calcoaceticus	> 95%	A. calcoaceticus / A. oleivorans	97% / 2%	A. calcoaceticus-like
IHIT44667	A. schindleri	2.000 - 2.299	A++	A. schindleri	2.000 - 2.299	A. schindleri	76.1%	A. schindleri	> 95%	A. schindleri	0.97	A. schindleri
IHIT44668	A. pittii	1.700 - 1.999	B+	A. dijkshoorniae	1.700 - 1.999	A. geminorum	70.5%	A. geminorum	> 95%	A. pittii	0.87	A. geminorum
IHIT44669	A. courvalinii	1.700 - 1.999	B+	A. vivianii	1.700 - 1.999	A. vivianii	73.8%	A. vivianii	> 95%	A. vivianii	0.97	A. vivianii
IHIT44670	A. species	1.700 - 1.999	B+	A. species	1.700 - 1.999	potential new species - A.variabilis-like	62.7%	A. variabilis	93.97%	A. variabilis	0.96	A. variabilis
IHIT44671	A. species	1.700 - 1.999	B+	A. species	1.700 - 1.999	A. vivianii	75.2%	A. vivianii	> 95%	A. vivianii / A. dispersus	93% / 4%	A. vivianii
IHIT44672	A. calcoaceticus	2.000 - 2.299	A++	A. calcoaceticus	2.000 - 2.299	potential new species - A. courvalinii-like	69.7%	A. courvalinii	> 95%	A. courvalinii / A. vivianii / A. venetianus	89% / 7% / 3%	A. courvalinii-like
IHIT44673	A. seifertii	2.000 - 2.299	B++	A. baumannii	1.700 - 1.999	potential new species - A. courvalinii-like	69.5%	A. courvalinii	> 95%	A. courvalinii / A. vivianii	93% / 6%	A. courvalinii-like
IHIT44674	A. tandoii	1.700 - 1.999	B+	A. johnsonii	1.700 - 1.999	A. vivianii	74.2%	A. vivianii	> 95%	A. vivianii	0.97	A. vivianii
IHIT44675	A. nosocomialis	2.300 - 3.000	A++	A. nosocomialis	2.000 - 2.299	potential new species - A. courvalinii-like	69.5%	A. courvalinii	> 95%	A. courvalinii / A. vivianii	93% / 6%	A. courvalinii-like
IHIT44676	A. courvalinii	1.700 - 1.999	B+	A. species	1.700 - 1.999	potential new species - A. gerneri-like	59.9%	A. gerneri	93.42%	A. gerneri / A. gandensis	95% / 4%	A. gerneri-like
IHIT44677	A. pittii	2.000 - 2.299	A++	A. pittii	2.000 - 2.299	potential new species - A. pittii-like	67.5%	A. pittii	> 95%	A. pittii	1	A. pittii
IHIT44678	A. bereziniae	1.700 - 1.999	B+	A. bereziniae	1.700 - 1.999	A. bereziniae	84.1%	A. bereziniae	> 95%	A. bereziniae	1	A. bereziniae
IHIT44679	A. pittii	2.000 - 2.299	A++	A. pittii	2.000 - 2.299	A. pittii	70.3%	A. pittii	90.84%	A. pittii	1	A. pittii
IHIT44680	A. schindleri	2.000 - 2.299	A++	A. species	1.700 - 1.999	A. pittii	71.0%	A. pittii	> 95%	A. pittii	1	A. pittii
IHIT44681	A. johnsonii	2.300 - 3.000	A+++	A. johnsonii	2.000 - 2.299	A. bereziniae	84.5%	A. bereziniae	> 95%	A. bereziniae	1	A. bereziniae
IHIT44682	A. calcoaceticus	1.700 - 1.999	B+	A. calcoaceticus	1.700 - 1.999	A. bereziniae	84.4%	A. bereziniae	> 95%	A. bereziniae	1	A. bereziniae
IHIT44683	A. pittii	2.000 - 2.299	A++	A. pittii	2.000 - 2.299	potential new species - A. pittii-like	69.6%	A. pittii	> 95%	A. pittii	1	A. pittii
IHIT44684	A. courvalinii	2.000 - 2.299	A++	A. vivianii	1.700 - 1.999	A. oleivorans (not validly published seq)	70.1%	A. oleivorans	> 95%	A. oleivorans	0.97	A. oleivorans
IHIT44685	A. courvalinii	1.700 - 1.999	B+	A. species	1.700 - 1.999	A. seifertii	74.5%	A. seifertii	> 95%	A. seifertii	0.96	A. seifertii
IHIT44686	A. vivianii	1.700 - 1.999	B+	A. courvalinii	1.700 - 1.999	potential new species - A. kanungonis-like	67.5%	A. kanungonis	94.69%	A. tandoii / A. kanungonis	83% / 16%	A. tandoii-like
IHIT44687	A. nosocomialis	2.000 - 2.299	A++	A. nosocomialis	2.000 - 2.299	A. nosocomialis	78.2%	A. nosocomialis	> 95%	A. nosocomialis	0.98	A. nosocomialis
IHIT44688	A. courvalinii	2.000 - 2.299	A++	A. courvalinii	2.000 - 2.299	A. courvalinii	74.6%	A. courvalinii	> 95%	A. courvalinii	0.96	A. courvalinii
IHIT44689	A. pittii	2.300 - 3.000	A+++	A. pittii	2.000 - 2.299	A. pittii	73.2%	A. pittii	> 95%	A. pittii	1	A. pittii
IHIT44690	A. bereziniae	1.700 - 1.999	B+	A. bereziniae	1.700 - 1.999	A. bereziniae	83.9%	A. bereziniae	> 95%	A. bereziniae	1	A. bereziniae
IHIT44691	A. pittii	2.300 - 3.000	A+++	A. pittii	2.000 - 2.299	A. pittii	72.3%	A. pittii	> 95%	A. pittii	1	A. pittii
IHIT44692	A. lactucae	2.000 - 2.299	A++	A. lactucae	2.000 - 2.299	A. schindleri	75.3%	A. schindleri	> 95%	A. schindleri	0.97	A. schindleri
IHIT44693	A. bereziniae	2.300 - 3.000	A+++	A. bereziniae	2.300 - 3.000	potential new species - A. johnsonii-like	64.6%	A. johnsonii	93.38%	A. johnsonii	0.95	A. johnsonii-like
IHIT44694	A. bereziniae	2.300 - 3.000	A+++	A. bereziniae	2.300 - 3.000	A. oleivorans (not validly published seq)	70.3%	A. oleivorans	> 95%	A. oleivorans	1	A. oleivorans
IHIT44695	A. pittii	2.000 - 2.299	A++	A. pittii	2.000 - 2.299	potential new species - A. lactucae-like	53.4%	A. lactucae	92.80%	A. pittii / A. lactucae	68% / 22%	A. lactucae-like
IHIT44696	A. baylyi	1.700 - 1.999	B+	A. baylyi	1.700 - 1.999	A. soli	87.8%	A. soli	> 95%	A. soli	1	A. soli
IHIT44697	A. calcoaceticus	2.300 - 3.000	A+++	A. calcoaceticus	2.000 - 2.299	potential new species - A. calcoaceticus-like	68.5%	A. calcoaceticus	> 95%	A. calcoaceticus	1	A. calcoaceticus
IHIT44698	A. lactucae	2.300 - 3.000	A+++	A. lactucae	2.300 - 3.000	A. lactucae	78.0%	A. lactucae	> 95%	A. lactucae	1	A. lactucae
	no reliable species identification					no reliable species identification		no reliable species identification		no reliable species identification
	reliable species identification

## Sheet: Tabelle1
strain	species	score	A	B	C	D	E	F	G	H	I	J
IHIT27741	A. radioresistens	2.300 - 3.000	A+++	A. radioresistens	2.300 - 3.000	A. radioresistens	86.0%	A. radioresistens	> 95%	A. radioresistens	0.9	A. radioresistens
IHIT27742	A. radioresistens	2.300 - 3.000	A+++	A. radioresistens	2.300 - 3.000	A. radioresistens	94.1%	A. radioresistens	> 95%	A. radioresistens	0.98	A. radioresistens
IHIT27743	A. radioresistens	2.000 - 2.299	A++	A. radioresistens	2.000 - 2.299	A. radioresistens	85.5%	A. radioresistens	> 95%	A. radioresistens	0.93	A. radioresistens
IHIT27744	A. radioresistens	2.300 - 3.000	A+++	A. radioresistens	2.300 - 3.000	A. radioresistens	93.8%	A. radioresistens	> 95%	A. radioresistens	0.98	A. radioresistens
IHIT33475	A. indicus	2.000 - 2.299	A++	A. indicus	2.000 - 2.299	A. indicus		A. indicus	> 95%	A. indicus	1	A. indicus
IHIT35877	A. baumannii	2.300 - 3.000	A+++	A. baumannii	2.300 - 3.000	A. baumannii	80.6%	A. baumannii	> 95%	A. baumannii	1	A. baumannii
IHIT35878	A. baumannii	2.300 - 3.000	A+++	A. baumannii	2.000 - 2.299	A. baumannii	81.0%	A. baumannii	> 95%	A. baumannii	1	A. baumannii
IHIT35879	A. baumannii	2.000 - 2.299	A++	A. baumannii	2.000 - 2.299	A. baumannii	79.3%	A. baumannii	> 95%	A. baumannii	0.98	A. baumannii
IHIT35880	A. baumannii	2.300 - 3.000	A+++	A. baumannii	2.000 - 2.299	A. baumannii	79.6%	A. baumannii	> 95%	A. baumannii	1	A. baumannii
IHIT35881	A. baumannii	2.300 - 3.000	A+++	A. baumannii	2.300 - 3.000	A. baumannii	80.4%	A. baumannii	> 95%	A. baumannii	1	A. baumannii
IHIT35882	A. baumannii	2.000 - 2.299	A++	A. baumannii	2.000 - 2.299	A. baumannii	79.5%	A. baumannii	> 95%	A. baumannii	1	A. baumannii
IHIT35884	A. seifertii	2.000 - 2.299	A++	A. seifertii	2.000 - 2.299	A. seifertii	73.5%	A. seifertii	> 95%	A. seifertii	1	A. seifertii
IHIT35885	A. baumannii	2.300 - 3.000	A+++	A. baumannii	2.300 - 3.000	A. baumannii	80.8%	A. baumannii	> 95%	A. baumannii	1	A. baumannii
IHIT35886	A. baumannii	2.300 - 3.000	A+++	A. baumannii	2.300 - 3.000	A. baumannii	80.4%	A. baumannii	> 95%	A. baumannii	1	A. baumannii
IHIT35887	A. baumannii	2.300 - 3.000	A+++	A. baumannii	2.300 - 3.000	A. baumannii	79.8%	A. baumannii	> 95%	A. baumannii	1	A. baumannii
IHIT35888	A. baumannii	2.300 - 3.000	A+++	A. baumannii	2.300 - 3.000	A. baumannii	81.0%	A. baumannii	> 95%	A. baumannii	1	A. baumannii
IHIT35889	A. baumannii	2.300 - 3.000	A+++	A. baumannii	2.300 - 3.000	A. baumannii	81.8%	A. baumannii	> 95%	A. baumannii	0.98	A. baumannii
IHIT35890	A. baumannii	2.000 - 2.299	A++	A. baumannii	2.000 - 2.299	A. baumannii	79.9%	A. baumannii	> 95%	A. baumannii	0.98	A. baumannii
IHIT35891	A. baumannii	2.300 - 3.000	A+++	A. baumannii	2.300 - 3.000	A. baumannii	80.3%	A. baumannii	> 95%	A. baumannii	0.96	A. baumannii
IHIT35892	A. baumannii	2.300 - 3.000	A+++	A. baumannii	2.300 - 3.000	A. baumannii	81.5%	A. baumannii	> 95%	A. baumannii	0.96	A. baumannii
IHIT35893	A. baumannii	2.300 - 3.000	A+++	A. baumannii	2.300 - 3.000	A. baumannii	81.3%	A. baumannii	> 95%	A. baumannii	1	A. baumannii
IHIT35894	A. baumannii	2.300 - 3.000	A+++	A. baumannii	2.300 - 3.000	A. baumannii	79.8%	A. baumannii	> 95%	A. baumannii	0.96	A. baumannii
IHIT35895	A. baumannii	2.300 - 3.000	A+++	A. baumannii	2.300 - 3.000	A. baumannii	81.4%	A. baumannii	> 95%	A. baumannii	1	A. baumannii
IHIT35896	A. baumannii	2.000 - 2.299	A++	A. baumannii	2.000 - 2.299	A. baumannii	80.7%	A. baumannii	> 95%	A. baumannii	1	A. baumannii
IHIT35897	A. baumannii	2.000 - 2.299	A++	A. baumannii	2.000 - 2.299	A. baumannii	80.3%	A. baumannii	> 95%	A. baumannii	1	A. baumannii
IHIT35898	A. baumannii	2.300 - 3.000	A+++	A. baumannii	2.000 - 2.299	A. baumannii	80.2%	A. baumannii	> 95%	A. baumannii	1	A. baumannii
IHIT35899	A. baumannii	2.300 - 3.000	A+++	A. baumannii	2.300 - 3.000	A. baumannii	81.2%	A. baumannii	> 95%	A. baumannii	0.98	A. baumannii
IHIT35900	A. baumannii	2.300 - 3.000	A+++	A. baumannii	2.300 - 3.000	A. baumannii	82.3%	A. baumannii	> 95%	A. baumannii	1	A. baumannii
IHIT39733	A. baumannii	2.300 - 3.000	A+++	A. baumannii	2.300 - 3.000	A. baumannii	79.3%	A. baumannii	> 95%	A. baumannii	0.98	A. baumannii
IHIT44648	A. pittii	2.300 - 3.000	A+++	A. pittii	2.000 - 2.299	A. pittii	70.8%	A. pittii	> 95%	A. pittii	1	A. pittii
IHIT44649	A. pittii	2.000 - 2.299	A++	A. pittii	2.000 - 2.299	potential new species - A. lactucae-like	53.3%	A. lactucae	92.65%	A. pittii / A. lactucae	83% / 10%	A. lactucae-like
IHIT44650	A. lactucae	2.300 - 3.000	A+++	A. lactucae	2.300 - 3.000	A. lactucae	75.1%	A. lactucae	> 95%	A. lactucae	1	A. lactucae
IHIT44651	A. towneri	2.300 - 3.000	A+++	A. towneri	2.000 - 2.299	A. towneri	78.5%	A. towneri	> 95%	A. towneri	1	A. towneri
IHIT44652	A. gerneri	2.300 - 3.000	A+++	A. tandoii	1.700 - 1.999	A. gerneri	80.7%	A. gerneri	> 95%	A. gerneri	1	A. gerneri
IHIT44653	A. nosocomialis	2.300 - 3.000	A+++	A. nosocomialis	2.300 - 3.000	A. nosocomialis	83.3%	A. nosocomialis	> 95%	A. nosocomialis	1	A. nosocomialis
IHIT44654	A. pittii	2.000 - 2.299	A++	A. pittii	2.000 - 2.299	A. pittii	72.3%	A. pittii	> 95%	A. pittii	1	A. pittii
IHIT44655	A. bereziniae	2.000 - 2.299	A++	A. bereziniae	2.000 - 2.299	A. bereziniae	83.1%	A. bereziniae	> 95%	A. bereziniae	1	A. bereziniae
IHIT44656	A. courvalinii	1.700 - 1.999	B+	A. vivianii (not reliable)	1.700 - 1.999	A. vivianii	74.6%	A. vivianii	> 95%	A. vivianii	0.97	A. vivianii
IHIT44657	A. bereziniae	2.300 - 3.000	A+++	A. bereziniae	2.000 - 2.299	A. bereziniae	84.8%	A. bereziniae	> 95%	A. bereziniae	1	A. bereziniae
IHIT44658	A. calcoaceticus	2.000 - 2.299	A++	A. calcoaceticus	2.000 - 2.299	potential new species - A. calcoaceticus-like	69.3%	A. calcoaceticus	> 95%	A. calcoaceticus	1	A. calcoaceticus
IHIT44659	A. courvalinii	2.000 - 2.299	B++	A. vivianii	1.700 - 1.999	A. courvalinii	70.3%	A. courvalinii	> 95%	A. courvalinii / A. vivianii	96% / 3%	A. courvalinii
IHIT44660	A. pittii	2.300 - 3.000	A+++	A. pittii	2.000 - 2.299	potential new species - A. pittii-like	56.3%	A. pittii	93.09%	A. pittii	0.91	A. pittii-like
IHIT44661	A. pittii	2.000 - 2.299	A++	A. pittii	2.000 - 2.299	potential new species - A. pittii-like	68.2%	A. pittii	94.82%	A. pittii / A. lactucae	91% / 9%	A. pittii-like
IHIT44662	A. calcoaceticus	2.000 - 2.299	A++	A. calcoaceticus	2.000 - 2.299	A. oleivorans (not validly published seq)	71.1%	A. calcoaceticus	> 95%	A. oleivorans / A. calcoaceticus	95% / 4%	A. calcoaceticus-like
IHIT44663	A. pittii	2.000 - 2.299	A++	A. pittii	2.000 - 2.299	potential new species - A. pittii-like	68.7%	A. pittii	> 95%	A. pittii	1	A. pittii
IHIT44664	A. pittii	2.000 - 2.299	B++	A. dijkshoorniae	1.700 - 1.999	potential new species - A. lactucae-like	53.3%	A. lactucae	92.49%	A. pittii / A. lactucae	76% / 10%	A. lactucae-like
IHIT44665	A. tandoii	2.000 - 2.299	B++	A. johnsonii	1.700 - 1.999	A. tandoii	74.5%	A. tandoii	> 95%	A. tandoii	1	A. tandoii
IHIT44666	A. calcoaceticus	2.300 - 3.000	A+++	A. calcoaceticus	2.000 - 2.299	potential new species - A. calcoaceticus-like	67.9%	A. calcoaceticus	> 95%	A. calcoaceticus / A. oleivorans	97% / 2%	A. calcoaceticus-like
IHIT44667	A. schindleri	2.000 - 2.299	A++	A. schindleri	2.000 - 2.299	A. schindleri	76.1%	A. schindleri	> 95%	A. schindleri	0.97	A. schindleri
IHIT44668	A. pittii	1.700 - 1.999	B+	A. dijkshoorniae	1.700 - 1.999	A. geminorum	70.5%	A. geminorum	> 95%	A. pittii	0.87	A. geminorum
IHIT44669	A. courvalinii	1.700 - 1.999	B+	A. vivianii	1.700 - 1.999	A. vivianii	73.8%	A. vivianii	> 95%	A. vivianii	0.97	A. vivianii
IHIT44670	A. species	1.700 - 1.999	B+	A. species	1.700 - 1.999	potential new species - A.variabilis-like	62.7%	A. variabilis	93.97%	A. variabilis	0.96	A. variabilis
IHIT44671	A. species	1.700 - 1.999	B+	A. species	1.700 - 1.999	A. vivianii	75.2%	A. vivianii	> 95%	A. vivianii / A. dispersus	93% / 4%	A. vivianii
IHIT44672	A. calcoaceticus	2.000 - 2.299	A++	A. calcoaceticus	2.000 - 2.299	potential new species - A. courvalinii-like	69.7%	A. courvalinii	> 95%	A. courvalinii / A. vivianii / A. venetianus	89% / 7% / 3%	A. courvalinii-like
IHIT44673	A. seifertii	2.000 - 2.299	B++	A. baumannii	1.700 - 1.999	potential new species - A. courvalinii-like	69.5%	A. courvalinii	> 95%	A. courvalinii / A. vivianii	93% / 6%	A. courvalinii-like
IHIT44674	A. tandoii	1.700 - 1.999	B+	A. johnsonii	1.700 - 1.999	A. vivianii	74.2%	A. vivianii	> 95%	A. vivianii	0.97	A. vivianii
IHIT44675	A. nosocomialis	2.300 - 3.000	A++	A. nosocomialis	2.000 - 2.299	potential new species - A. courvalinii-like	69.5%	A. courvalinii	> 95%	A. courvalinii / A. vivianii	93% / 6%	A. courvalinii-like
IHIT44676	A. courvalinii	1.700 - 1.999	B+	A. species	1.700 - 1.999	potential new species - A. gerneri-like	59.9%	A. gerneri	93.42%	A. gerneri / A. gandensis	95% / 4%	A. gerneri-like
IHIT44677	A. pittii	2.000 - 2.299	A++	A. pittii	2.000 - 2.299	potential new species - A. pittii-like	67.5%	A. pittii	> 95%	A. pittii	1	A. pittii
IHIT44678	A. bereziniae	1.700 - 1.999	B+	A. bereziniae	1.700 - 1.999	A. bereziniae	84.1%	A. bereziniae	> 95%	A. bereziniae	1	A. bereziniae
IHIT44679	A. pittii	2.000 - 2.299	A++	A. pittii	2.000 - 2.299	A. pittii	70.3%	A. pittii	90.84%	A. pittii	1	A. pittii
IHIT44680	A. schindleri	2.000 - 2.299	A++	A. species	1.700 - 1.999	A. pittii	71.0%	A. pittii	> 95%	A. pittii	1	A. pittii
IHIT44681	A. johnsonii	2.300 - 3.000	A+++	A. johnsonii	2.000 - 2.299	A. bereziniae	84.5%	A. bereziniae	> 95%	A. bereziniae	1	A. bereziniae
IHIT44682	A. calcoaceticus	1.700 - 1.999	B+	A. calcoaceticus	1.700 - 1.999	A. bereziniae	84.4%	A. bereziniae	> 95%	A. bereziniae	1	A. bereziniae
IHIT44683	A. pittii	2.000 - 2.299	A++	A. pittii	2.000 - 2.299	potential new species - A. pittii-like	69.6%	A. pittii	> 95%	A. pittii	1	A. pittii
IHIT44684	A. courvalinii	2.000 - 2.299	A++	A. vivianii	1.700 - 1.999	A. oleivorans (not validly published seq)	70.1%	A. oleivorans	> 95%	A. oleivorans	0.97	A. oleivorans
IHIT44685	A. courvalinii	1.700 - 1.999	B+	A. species	1.700 - 1.999	A. seifertii	74.5%	A. seifertii	> 95%	A. seifertii	0.96	A. seifertii
IHIT44686	A. vivianii	1.700 - 1.999	B+	A. courvalinii	1.700 - 1.999	potential new species - A. kanungonis-like	67.5%	A. kanungonis	94.69%	A. tandoii / A. kanungonis	83% / 16%	A. tandoii-like
IHIT44687	A. nosocomialis	2.000 - 2.299	A++	A. nosocomialis	2.000 - 2.299	A. nosocomialis	78.2%	A. nosocomialis	> 95%	A. nosocomialis	0.98	A. nosocomialis
IHIT44688	A. courvalinii	2.000 - 2.299	A++	A. courvalinii	2.000 - 2.299	A. courvalinii	74.6%	A. courvalinii	> 95%	A. courvalinii	0.96	A. courvalinii
IHIT44689	A. pittii	2.300 - 3.000	A+++	A. pittii	2.000 - 2.299	A. pittii	73.2%	A. pittii	> 95%	A. pittii	1	A. pittii
IHIT44690	A. bereziniae	1.700 - 1.999	B+	A. bereziniae	1.700 - 1.999	A. bereziniae	83.9%	A. bereziniae	> 95%	A. bereziniae	1	A. bereziniae
IHIT44691	A. pittii	2.300 - 3.000	A+++	A. pittii	2.000 - 2.299	A. pittii	72.3%	A. pittii	> 95%	A. pittii	1	A. pittii
IHIT44692	A. lactucae	2.000 - 2.299	A++	A. lactucae	2.000 - 2.299	A. schindleri	75.3%	A. schindleri	> 95%	A. schindleri	0.97	A. schindleri
IHIT44693	A. bereziniae	2.300 - 3.000	A+++	A. bereziniae	2.300 - 3.000	potential new species - A. johnsonii-like	64.6%	A. johnsonii	93.38%	A. johnsonii	0.95	A. johnsonii-like
IHIT44694	A. bereziniae	2.300 - 3.000	A+++	A. bereziniae	2.300 - 3.000	A. oleivorans (not validly published seq)	70.3%	A. oleivorans	> 95%	A. oleivorans	1	A. oleivorans
IHIT44695	A. pittii	2.000 - 2.299	A++	A. pittii	2.000 - 2.299	potential new species - A. lactucae-like	53.4%	A. lactucae	92.80%	A. pittii / A. lactucae	68% / 22%	A. lactucae-like
IHIT44696	A. baylyi	1.700 - 1.999	B+	A. baylyi	1.700 - 1.999	A. soli	87.8%	A. soli	> 95%	A. soli	1	A. soli
IHIT44697	A. calcoaceticus	2.300 - 3.000	A+++	A. calcoaceticus	2.000 - 2.299	potential new species - A. calcoaceticus-like	68.5%	A. calcoaceticus	> 95%	A. calcoaceticus	1	A. calcoaceticus
IHIT44698	A. lactucae	2.300 - 3.000	A+++	A. lactucae	2.300 - 3.000	A. lactucae	78.0%	A. lactucae	> 95%	A. lactucae	1	A. lactucae
