# Supplementary material for: Imported Pet Reptiles and Their “Blind Passengers”—In-Depth Characterization of 80 Acinetobacter Species Isolates
Source: Microorganisms. 2022 Apr 24;10(5):893. doi: 10.3390/microorganisms10050893 (PMC9144363; doi:10.3390/microorganisms10050893)
Supplement: Supplementary file 1 [file microorganisms-10-00893-s001.zip › Suppl. Tab. S3_TYGS-Species clusters-25-03-22.xlsx]

## Sheet: Table S3
Table S3: Joint dataset of automatically determined closest type strains and the 57 non-baumannii Acinetobacter species from this study
Type strains validly published are coloured in black; type strains not validly published are colored in blue; query strains are coloured in red
TYGS ID	Kind	Species cluster	Preferred species name	Deposit	Authority	Other deposits	Synonymous taxon names	Base pairs	Percent G+C	No. proteins	Goldstamp	Bioproject accession	Biosample accession	Assembly accession	IMG OID	BacDive
107517	type strain	1	Acinetobacter rathckeae	EC24T	Alvarez-Perez et al. 2021	LMG 31703; DSM 111781; TSD-215	Acinetobacter rathckeae	2,750,044	39.33	2543		PRJNA224116	SAMN12609920	GCF_015627125		species page
107530	type strain	2	Acinetobacter terrae	ANC 4282	Nemec et al. 2021	ANC 4282(v); CCUG 73811; CCM 8986; CNCTC 8082	Acinetobacter terrae	3,266,892	40.17	3002		PRJNA628949	SAMN14763633	GCA_013004375		species page
11163	type strain	3	Acinetobacter dispersus	ANC 4105	Nemec et al. 2016	CCUG 67961; CCM 8636; CIP 110500	Acinetobacter dispersus	8,199,268	40.48	3835	Gp0034247	PRJNA183242	SAMN01087867	GCA_000369485		strain page
11892	type strain	4	Acinetobacter beijerinckii	CIP 110307	Nemec et al. 2009	58a; CCUG 51249; DSM 22901; CCM 7266; LUH 4759; NIPH 838	Acinetobacter beijerinckii	3,556,901	38.26	3314	Gp0034088	PRJNA224116	SAMN01087842	GCF_000369005	2565956701	strain page
12078	type strain	5	Acinetobacter pseudolwoffii	ANC 5044	Nemec et al. 2019	CCUG 67963; CCM 8638; CIP 111642; CNCTC 7472	Acinetobacter pseudolwoffii	3,095,818	43.25	2791	Gp0373093	PRJNA417466	SAMN07988768	GCA_002803605		species page
1209	type strain	6	Acinetobacter bouvetii	DSM 14964	Carr et al. 2003	4B02; CCUG 50766; CIP 107468	Acinetobacter bouvetii	3,356,306	44.98	3116	Gp0013864	PRJNA169762	SAMN02441705	GCA_000373725	2517093005	strain page
121562	type strain	7	Acinetobacter kanungonis	PS-1	Das et al. 2021	NCIMB 15260; JCM 34131	Acinetobacter kanungonis	3,507,879	41.97	3253		PRJNA224116	SAMN13893433	GCF_009939195		species page
1237	type strain	8	Acinetobacter tjernbergiae	DSM 14971	Carr et al. 2003	7N16; CIP 107465	Acinetobacter tjernbergiae	3,692,277	38.54	3484	Gp0013867	PRJNA174971	SAMN02440441	GCA_000374425	2517572243	strain page
127140	type strain	9	Acinetobacter geminorum	J00019T	Wolf et al. 2021	CCUG 74625T; DSM 111094T	Acinetobacter geminorum	3,781,924	38.68	3631		PRJNA224116	SAMN14734441	GCF_013009345		species page
U192691	user strain	9	IHIT44668		This study			3,796,068	38.92	3819
12850	type strain	10	Acinetobacter sichuanensis	WCHAc060041	Qin et al. 2018	KCTC 62575; CCTCC AB 2018118; GDMCC 1.1383	Acinetobacter sichuanensis	4,657,089	37.01	4432	Gp0317202	PRJNA387062	SAMN08772518	GCA_003024515		strain page
13746	type strain	11	Acinetobacter lactucae	NRRL B-41902	Rooney et al. 2016	CCUG 68785	Acinetobacter lactucae	3,916,154	38.64	3541	Gp0145455	PRJNA309605	SAMN04437545	GCA_001605885		strain page
17614	type strain	11	Acinetobacter dijkshoorniae	JVAP01	Cosgaya et al. 2016	LMG 29605; CECT 9134	Acinetobacter dijkshoorniae	3,905,717	38.83	3467	Gp0145294	PRJNA224116	SAMN04038486	GCF_001595745		strain page
U192673	user strain	11	IHIT44650		This study			3,942,962	39.03	4136
U192721	user strain	11	IHIT44698		This study			3,913,193	38.91	3946
143670	type strain	12	Acinetobacter stercoris	KPC-SM-21T	Pulami et al. 2021	LMG 29413; DSM 102168	Acinetobacter stercoris	4,127,232	37.73	3858		PRJEB25537	SAMEA104715460	GCA_900323515		species page
157743	type strain	13	Acinetobacter shaoyimingii	323-1T	Zhu et al. 2021	JCM 33608; CGMCC 1.13940	Acinetobacter shaoyimingii	3,571,042	38.26	3118		PRJNA610137	SAMN14278074	GCA_011578045		species page
157746	type strain	14	Acinetobacter wanghuae	dk386T	Zhu et al. 2021	JCM 33592; CGMCC 1.16589	Acinetobacter wanghuae	2,767,765	40.6	2478		PRJNA579749	SAMN13118455	GCA_009557235		species page
157747	type strain	15	Acinetobacter lanii	185T	Zhu et al. 2021	JCM 33607; CGMCC 1.13636	Acinetobacter lanii	3,428,714	41.28	2930		PRJNA610134	SAMN14278072	GCA_011578285		species page
17293	type strain	16	Acinetobacter cumulans	WCHAc060092	Qin et al. 2019	ANC 5797; KCTC 62576; CCTCC AB 2018119; GDMCC 1.1380	Acinetobacter cumulans	3,710,871	40.31	3300		PRJNA387062	SAMN08772519	GCA_003024525		species page
1741	type strain	17	Acinetobacter tandoii	DSM 14970	Carr et al. 2003	4N13; CIP 107469	Acinetobacter tandoii	4,053,429	39.97	3947	Gp0013866	PRJNA221011	SAMN02743973	GCA_000621065	2556921011	strain page
U192688	user strain	17	IHIT44665		This study			3,748,504	40.22	4010
118200	type strain	18	'Acinetobacter seohaensis'	DSM 16313	Yoon et al. 2007	KCTC 12260; SW-100	Acinetobacter seohaensis	2,948,101	41.34	2766		PRJDB11573	SAMD00317521	GCA_018403785		strain page
1758	type strain	18	Acinetobacter towneri	DSM 14962	Carr et al. 2003	AB1110; CIP 107472	Acinetobacter towneri	2,854,510	41.18	2749	Gp0013868	PRJNA221010	SAMN02743902	GCA_000688495	2556921621	strain page
U192674	user strain	18	IHIT44651		This study			2,936,746	41.3	3140
1775	type strain	19	Acinetobacter baylyi	DSM 14961	Carr et al. 2003	B2; CIP 107474	Acinetobacter baylyi	3,603,709	40.29	3300	Gp0013863	PRJNA221007	SAMN02743981	GCA_000621045	2556921654	strain page
17980	type strain	20	'Acinetobacter oleivorans'	KCTC 23045	Kang et al. 2011	KCTC 23045; JCM 16667; DR1	Acinetobacter oleivorans	4,102,937	38.62	3841	Gp0130481	PRJDB1754	SAMD00019889	GCA_000836035		species page
17981	type strain	20	'Acinetobacter oleivorans'	JCM 16667	Kang et al. 2011	KCTC 23045; JCM 16667; DR1	Acinetobacter oleivorans	4,152,543	38.73	3852	Gp0006997	PRJNA224116	SAMN02603211	GCF_000196795		species page
U192685	user strain	20	IHIT44662		This study			4,169,284	38.67	4148
U192707	user strain	20	IHIT44684		This study			4,149,430	38.95	4194
U192717	user strain	20	IHIT44694		This study			4,179,184	38.9	4233
18599	type strain	21	Acinetobacter pakistanensis	CCUG 69707	Abbas et al. 2015	LMG 28467; KCTC 42081; DSM 100419; JCM 18977; NCCP 644	Acinetobacter pakistanensis	3,760,892	39.29	3585		PRJNA224116	SAMN12697552	GCF_008802275		species page
19155	type strain	22	Acinetobacter piscicola	LW15	Liu et al. 2018	CICC 24241; MCCC 1K03337; KCTC 62134; JCM 32101	Acinetobacter piscicola	3,552,516	37.12	3250	Gp0323355	PRJNA388764	SAMN07184470	GCA_002233755		strain page
132032	type strain	23	'Acinetobacter mesopotamicus'	DSM 26953	Acer et al. 2020	JCM 31073 T; GC2	Acinetobacter mesopotamicus	3,416,759	42.88	3267		PRJNA607008	SAMN14119779	GCA_011058205		species page
19308	type strain	23	Prolinoborus fasciculus	CIP 103579	(Strength et al. 1976) Pot et al. 1992	LMG 12892; ATCC 27740	Aquaspirillum fasciculus; Prolinoborus fasciculus	3,418,808	43.0	3357	Gp0360425	PRJEB25538	SAMEA104693940	GCA_900322255		species page
19370	type strain	24	Acinetobacter wuhouensis	WCHA60	Hu et al. 2018	KCTC 52505; CCTCC AB 2016204; GDMCC 1.1100	Acinetobacter wuhouensis	3,960,451	38.22	3759	Gp0189169	PRJNA224116	SAMN05356836	GCF_001696605		strain page
20134	type strain	25	Acinetobacter celticus	ANC 4603	Radolfova-Krizova et al. 2016	CCUG 69239; CCM 8700; CNCTC 7549	Acinetobacter celticus	3,093,800	39.33	2829	Gp0185787	PRJNA328585	SAMN05375319	GCA_001707755		strain page
20191	type strain	26	Acinetobacter proteolyticus	NIPH 809	Nemec et al. 2016	CCUG 67965; CCM 8640; Bouvet & Jeanjean 631; CIP 110482; Gilardi GLG 4638	Acinetobacter proteolyticus	4,249,637	41.18	3590	Gp0033961	PRJNA183331	SAMN01828191	GCA_000367945		strain page
20192	type strain	27	Acinetobacter modestus	NIPH 236	Nemec et al. 2016	CCUG 67964; CCM 8639; CIP 110444; NIPH 236	Acinetobacter modestus	7,076,302	38.44	3347	Gp0033960	PRJNA183330	SAMN01828190	GCA_000367965		strain page
48369	type strain	27	Acinetobacter modestus	CCM 8639	Nemec et al. 2016	CCUG 67964; CCM 8639; CIP 110444; NIPH 236	Acinetobacter modestus	3,539,282	38.3	3351		PRJDB10511	SAMD00244890	GCA_014636095		strain page
20193	type strain	28	Acinetobacter variabilis	NIPH 2171	Krizova et al. 2015	CCUG 26390; CCM 8555; CIP 110486; NIPH 546; Tjernberg & Ursing 151a	Acinetobacter variabilis	3,480,196	41.99	3330	Gp0034240	PRJNA183235	SAMN01087857	GCA_000369625		strain page
20195	type strain	29	Acinetobacter colistiniresistens	NIPH 2036	Nemec et al. 2017	CCUG 67966; CCM 8641; CIP 110478; CNCTC 7573	Acinetobacter colistiniresistens	7,769,532	41.26	3608	Gp0034263	PRJNA183245	SAMN01087860	GCA_000413935		strain page
22852	type strain	30	Acinetobacter populi	PBJ7	Li et al. 2015	KCTC 42272; CFCC 11170	Acinetobacter populi	3,686,699	40.16	3365	Gp0323513	PRJNA224116	SAMN06891249	GCF_002174125		species page
23379	type strain	31	Acinetobacter defluvii	WCHA30	Hu et al. 2017	KCTC 52503; CCTCC AB 2016203; GDMCC 1.1101	Acinetobacter defluvii	3,737,173	37.98	3562	Gp0189167	PRJNA224116	SAMN05356262	GCF_001704615		strain page
23871	type strain	32	Acinetobacter pragensis	ANC 4149	Radolfova-Krizova et al. 2016	CCUG 67962; CCM 8637; CNCTC 7530	Acinetobacter pragensis	3,705,731	44.05	3393	Gp0144165	PRJNA312928	SAMN04510421	GCA_001605895		strain page
26197	type strain	33	Acinetobacter guerrae	AC 1271	Carvalheira et al. 2020	CCUG 68674; CCM 8791	Acinetobacter guerrae	3,405,617	39.16	3248		PRJNA224116	SAMN04924829	GCF_009372255		species page
3037	type strain	34	Acinetobacter baumannii	ATCC 19606	Bouvet and Grimont 1986	LMG 1041; NCCB 85021; CCUG 19096; DSM 30007; DSM 6974; JCM 6841; NCTC 12156; CIP 70.34	Acinetobacter baumannii	4,025,332	39.11	3766	Gp0032321	PRJNA183249	SAMN01828140	GCA_000369385	2534682196	strain page
3038	type strain	35	Acinetobacter bereziniae	CIP 70.12	Nemec et al. 2010	69; LMG 1003; ATCC 17924; DSM 25435; NIPH 521	Acinetobacter bereziniae	4,947,311	38.16	4650	Gp0034194	PRJNA183276	SAMN01087834	GCA_000368925	2565956640	strain page
U192678	user strain	35	IHIT44655		This study			4,731,081	38.08	5076
U192680	user strain	35	IHIT44657		This study			4,785,394	38.01	4918
U192701	user strain	35	IHIT44678		This study			4,518,323	38.03	4663
U192704	user strain	35	IHIT44681		This study			4,564,892	37.94	4654
U192705	user strain	35	IHIT44682		This study			4,616,484	37.99	4863
U192713	user strain	35	IHIT44690		This study			4,473,219	38.14	4623
3039	type strain	36	Acinetobacter calcoaceticus	DSM 30006	(Beijerinck 1911) Baumann et al. 1968 emend. Bouvet and Grimont 1986	LMG 1046; NCCB 22016; ATCC 23055; CCUG 12804; CAIM 17; JCM 6842; NCTC 12983; CIP 81.08	Acinetobacter calcoaceticus; Micrococcus calcoaceticus	3,926,967	38.65	3654	Gp0034167	PRJNA183274	SAMN01828159	GCA_000368965	2534682017	species page
3040	type strain	37	Acinetobacter gerneri	DSM 14967	Carr et al. 2003	9A01; CIP 107464	Acinetobacter gerneri	4,520,036	37.74	4254	Gp0034114	PRJNA183298	SAMN01087849	GCA_000368565	2565956694	strain page
U192675	user strain	37	IHIT44652		This study			4,285,456	37.92	4393
3041	type strain	38	Acinetobacter guillouiae	CIP 63.46	Nemec et al. 2010	73; LMG 988; ATCC 11171; CCUG 2491; DSM 590; NIPH 522	Acinetobacter guillouiae	4,860,966	38.16	4613	Gp0034116	PRJNA183319	SAMN01828179	GCA_000368145	2565956705	strain page
3042	type strain	39	Acinetobacter junii	CIP 64.5	Bouvet and Grimont 1986	LMG 998; ATCC 17908; CCUG 889; DSM 6964; NCTC 12153; B10; Mannheim 2723/59	Acinetobacter junii	3,330,618	38.82	3158	Gp0034171	PRJNA183286	SAMN01828161	GCA_000368765	2534682021	strain page
6102	type strain	39	Acinetobacter grimontii	CIP 107470	Carr et al. 2003	17A04; CCUG 50767; DSM 14968	Acinetobacter grimontii	3,705,684	38.38	3603	Gp0034173	PRJNA183291	SAMN01087850	GCA_000368665	2534682023	species page
3043	type strain	40	Acinetobacter haemolyticus	CIP 64.3	(ex Stenzel and Mannheim 1963) Bouvet and Grimont 1986	LMG 996; NCCB 85026; ATCC 17906; CCUG 888; DSM 6962; NCTC 12155; B40; Mannheim 2446/60	Acinetobacter haemolyticus	3,485,216	39.65	3322	Gp0033080	PRJNA183265	SAMN01828153	GCA_000369065	2537561554	strain page
3044	type strain	41	Acinetobacter johnsonii	CIP 64.6	Bouvet and Grimont 1986	LMG 999; NCIMB 12460; ATCC 17909; CCUG 19095; DSM 6963; NCTC 12154; B8; HAMBI 1969; HAMBI 1971; Mannheim 3865/60; NCIB 12460	Acinetobacter johnsonii	3,582,699	41.45	3487	Gp0033179	PRJNA183324	SAMN01828184	GCA_000368045	2537561556	strain page
3045	type strain	42	Acinetobacter lwoffii	NCTC 5866	(Audureau 1940) Brisou and Prévot 1954 emend. Nemec et al. 2019	LMG 1029; NCCB 73001; ATCC 15309; CCUG 33984; DSM 2403; JCM 6840; CIP 64.10; NCAIM B.01101	Acinetobacter lwoffii; Moraxella lwoffi	3,382,003	43.09	3237	Gp0048963	PRJNA219244	SAMN02356578	GCA_000487975	2579779043	strain page
3046	type strain	43	Acinetobacter nosocomialis	NIPH 2119	Nemec et al. 2011	LMG 10619; CCM 7791; RUH 2376	Acinetobacter nosocomialis	3,880,908	38.7	3591	Gp0032478	PRJNA183322	SAMN01828182	GCA_000368085	2537561557	strain page
U192676	user strain	43	IHIT44653		This study			4,000,837	38.71	4008
U192710	user strain	43	IHIT44687		This study			4,218,411	38.75	4355
3047	type strain	44	Acinetobacter pittii	CIP 70.29	Nemec et al. 2011	LMG 1035; ATCC 19004; DSM 25618; NIPH 519; RUH 2206	Acinetobacter pittii	3,796,866	38.8	3502	Gp0032907	PRJNA183266	SAMN01828154	GCA_000369045	2537561555	strain page
U192671	user strain	44	IHIT44648		This study			3,986,400	38.95	4212
U192677	user strain	44	IHIT44654		This study			3,873,073	38.91	3879
U192702	user strain	44	IHIT44679		This study			4,613,942	39.04	6052
U192703	user strain	44	IHIT44680		This study			4,176,555	38.99	4442
U192712	user strain	44	IHIT44689		This study			3,967,997	38.87	4023
U192714	user strain	44	IHIT44691		This study			4,184,946	38.92	4316
3048	type strain	45	Acinetobacter radioresistens	DSM 6976	Nishimura et al. 1988	LMG 10613; ATCC 43998; JCM 9326; NBRC 102413; CIP 103788; FO-1; IAM 13186	Acinetobacter radioresistens	3,170,843	41.66	2950	Gp0034160	PRJNA183277	SAMN01087835	GCA_000368905	2529293101	strain page
U192665	user strain	45	IHIT27741		This study			3,294,867	41.37	3251
U192666	user strain	45	IHIT27742		This study			3,083,518	41.44	2923
U192667	user strain	45	IHIT27743		This study			3,212,332	41.58	3175
U192668	user strain	45	IHIT27744		This study			3,089,670	41.67	3083
3049	type strain	46	Acinetobacter venetianus	RAG-1	(ex Di Cello et al. 1997) Vaneechoutte et al. 2009	LMG 19082; ATCC 31012; CCUG 45561; DSM 23050; LUH 3904; NIPH 1925	Acinetobacter venetianus	3,431,512	39.06	3235	Gp0033975	PRJNA183297	SAMN01087854	GCA_000368585	2565956684	strain page
3114	type strain	47	Acinetobacter bohemicus	ANC 3994	Krizova et al. 2015	CCUG 63842; CCM 8462; CIP 110496	Acinetobacter bohemicus	3,647,901	39.59	3324	Gp0033962	PRJNA183332	SAMN01828192	GCA_000367925		strain page
3125	type strain	48	Acinetobacter brisouii	CIP 110357	Anandham et al. 2011	5YN5-8; DSM 18516; KACC 11602	Acinetobacter brisouii	3,145,929	41.72	2938	Gp0047563	PRJNA217359	SAMN02335354	GCA_000488275	2579778708	strain page
3126	type strain	49	Acinetobacter parvus	DSM 16617	Nemec et al. 2003	LMG 21765; CCUG 48800; CCM 7030; LUH 4616; NIPH 384	Acinetobacter parvus	2,869,820	41.68	2789	Gp0034206	PRJNA183326	SAMN01828186	GCA_000368025	2565956642	strain page
3127	type strain	50	Acinetobacter schindleri	CIP 107287	Nemec et al. 2001	LMG 19576; CCUG 45560; DSM 16038; CNCTC 6736; LUH 5832; NIPH 1034	Acinetobacter schindleri	3,355,135	42.19	3189	Gp0034060	PRJNA183293	SAMN01828163	GCA_000368625	2565956681	strain page
U192690	user strain	50	IHIT44667		This study			3,439,490	42.47	3673
U192715	user strain	50	IHIT44692		This study			3,187,364	42.57	3298
3128	type strain	51	Acinetobacter ursingii	DSM 16037	Nemec et al. 2001	LMG 19575; CCUG 45559; CNCTC 6735; LUH 3792; LUH 3792Type; NIPH 137	Acinetobacter ursingii	3,486,509	40.07	3277	Gp0034191	PRJNA183282	SAMN01087837	GCA_000368825	2565956639	strain page
19474	type strain	52	Acinetobacter guangdongensis	KCTC 42012	Feng et al. 2014	1NM-4; DSM 100979; CCTCC AB 2014199; GIMCC 1.656	Acinetobacter guangdongensis	3,012,880	45.63	2726	Gp0373512	PRJNA385491	SAMN06891202	GCA_002174105		species page
3134	type strain	52	Acinetobacter indicus	CIP 110367	Malhotra et al. 2012	A648; DSM 25388; CCM 7832	Acinetobacter indicus	3,210,203	45.41	2998	Gp0047562	PRJNA217357	SAMN02335352	GCA_000488255	2579779046	strain page
U192669	user strain	52	IHIT33475		This study			3,036,291	45.91	2909
11072	type strain	53	'Acinetobacter pullorum'	B301	Elnar et al. 2020	JCM 33942; KACC 21653	Acinetobacter pullorum	3,102,684	37.0	2843		PRJNA599285	SAMN13742455	GCA_010646905		species page
31759	type strain	53	Acinetobacter portensis	AC 877	Carvalheira et al. 2020	CCUG 68672; CCM 8789	Acinetobacter portensis	2,883,700	36.54	2649		PRJNA305687	SAMN04884745	GCA_009372215		species page
3637	type strain	54	Acinetobacter equi	CCUG 65204	Poppel et al. 2016	114; DSM 27228	Acinetobacter equi	3,054,269	34.89	2707	Gp0124169	PRJNA296861	SAMN04110325	GCA_001307195		strain page
3878	type strain	55	Acinetobacter seifertii	NIPH 973	Nemec et al. 2015	CCUG 34785; CCM 8535; CIP 110471; Gerner-Smidt 10090; LUH 1472	Acinetobacter seifertii	4,212,819	38.6	4051	Gp0033958	PRJNA183323	SAMN01828183	GCA_000368065		strain page
U192670	user strain	55	IHIT35884		This study			3,975,703	38.59	3803
U192708	user strain	55	IHIT44685		This study			4,051,630	38.59	4168
3893	type strain	56	Acinetobacter gandensis	ANC 4275	Smet et al. 2014	LMG 27960; DSM 28097; UG 60467	Acinetobacter gandensis	3,176,342	39.68	2888	Gp0323566	PRJNA323690	SAMN05185381	GCA_001678755		strain page
3928	type strain	57	Acinetobacter albensis	ANC 4874	Krizova et al. 2015	CCUG 67281; CCM 8611	Acinetobacter albensis	3,045,904	38.44	2765	Gp0139232	PRJEB15012	SAMN05428935	GCA_900095025		species page
40037	type strain	58	'Acinetobacter pullicarnis'	S23	Han et al. 2020	JCM 33150; JCM T 33150; KACC 19921	Acinetobacter pullicarnis	4,125,062	41.53	3684		PRJNA224116	SAMN11607903	GCF_006352475		species page
11164	type strain	59	Acinetobacter courvalinii	ANC 3623	Nemec et al. 2016	ANC 3623; CCUG 67960; CCM 8635; CIP 110480	Acinetobacter courvalinii	3,941,688	42.73	3617	Gp0034215	PRJNA183226	SAMN01087862	GCA_000369785		strain page
48361	type strain	59	Acinetobacter courvalinii	CCM 8635	Nemec et al. 2016	ANC 3623; CCUG 67960; CCM 8635; CIP 110480	Acinetobacter courvalinii	3,919,958	42.69	3603		PRJDB10511	SAMD00244867	GCA_014635545		strain page
U192682	user strain	59	IHIT44659		This study			3,997,509	42.92	4133
U192711	user strain	59	IHIT44688		This study			4,055,748	42.85	4404
20194	type strain	60	Acinetobacter vivianii	NIPH 2168	Nemec et al. 2016	CCUG 67967; CCM 8642; Bouvet & Jeanjean 1240; CIP 110483; NIPH 2168	Acinetobacter vivianii	4,025,291	41.4	3646	Gp0034235	PRJNA183230	SAMN01828132	GCA_000369705		strain page
48367	type strain	60	Acinetobacter vivianii	CCM 8642	Nemec et al. 2016	CCUG 67967; CCM 8642; Bouvet & Jeanjean 1240; CIP 110483; NIPH 2168	Acinetobacter vivianii	3,989,508	41.34	3661		PRJDB10511	SAMD00244885	GCA_014635885		strain page
U192679	user strain	60	IHIT44656		This study			4,020,945	41.49	4333
U192692	user strain	60	IHIT44669		This study			4,038,675	41.39	4155
U192694	user strain	60	IHIT44671		This study			3,917,209	41.5	4089
U192697	user strain	60	IHIT44674		This study			3,908,706	41.53	4101
67051	type strain	61	Acinetobacter chengduensis	WCHAc060005	Qin et al. 2020	JCM 33509; CCTCC AB 2019139; GDMCC 1.1622	Acinetobacter chengduensis	3,760,235	39.93	3509		PRJNA387062	SAMN10146837	GCA_003664645		species page
6926	type strain	62	Acinetobacter gyllenbergii	CIP 110306	Nemec et al. 2009	CCUG 51248; DSM 22705; CCM 7267; NIPH 2150; RUH 422; strain 1271	Acinetobacter gyllenbergii	4,294,147	40.93	4100	Gp0034112	PRJNA224116	SAMN01087841	GCF_000413855	2565956692	strain page
6949	type strain	63	Acinetobacter halotolerans	JCM 31009	Dahal et al. 2017	KACC 18453; KEMB 9005-333; R160	Acinetobacter halotolerans	3,284,402	39.97	3038	Gp0039157	PRJNA387062	SAMN10908556	GCA_001484935		species page
81139	type strain	64	'Acinetobacter rongchengensis'	WCHAc060115 T	Qin et al. 2021	JCM 33512; GDMCC 1.1625	Acinetobacter rongchengensis	4,067,804	37.62	3752		PRJNA224116	SAMN09842375	GCF_003611475		species page
8827	type strain	65	Acinetobacter chinensis	WCHAc- 010005T	Hu et al. 2019	KCTC 61813; GDMCC 1.1232	Acinetobacter chinensis	3,735,891	42.4	3543		PRJNA224116	SAMN07138949	GCF_002165375		species page
92708	type strain	66	Acinetobacter terrestris	ANC 4471 T	Nemec et al. 2021	CCUG 73812 T; CCM 8985 T; CNCTC 8093	Acinetobacter terrestris	3,287,054	40.95	3000		PRJNA380882	SAMN10994886	GCA_004331155		species page
92866	type strain	67	'Acinetobacter idrijaensis'	MII	Campos-Guillen et al. 2014		Acinetobacter idrijaensis	3,768,761	42.85	3659		PRJNA252002	SAMN02848464	GCA_000761495		species page
9479	type strain	68	Kaistia algarum	LYH11	Lee and Jeon 2018	JCM 31803; KACC 19096	Kaistia algarum	6,152,128	61.22	6008	Gp0377333	PRJNA432869	SAMN08464135	GCA_002930635		strain page
9704	type strain	69	Acinetobacter soli	KCTC 22184	Kim et al. 2009	DSM 22956; JCM 15062; B1	Acinetobacter soli	3,330,453	43.11	3091	Gp0130507	PRJDB1754	SAMD00019893	GCA_000760595		strain page
U192719	user strain	69	IHIT44696		This study			3,477,421	43.01	3640
U192681	user strain	70	IHIT44658		This study			4,105,892	38.81	4287
U192683	user strain	71	IHIT44660		This study			4,192,879	38.91	4203
U192684	user strain	72	IHIT44661		This study			4,159,806	38.91	4283
U192672	user strain	73	IHIT44649		This study			4,126,804	38.97	4183
U192687	user strain	73	IHIT44664		This study			4,100,689	39.0	4323
U192718	user strain	73	IHIT44695		This study			3,885,245	38.83	3910
U192689	user strain	74	IHIT44666		This study			4,199,314	38.79	4362
U192720	user strain	74	IHIT44697		This study			4,066,624	38.76	4098
U192693	user strain	75	IHIT44670		This study			3,316,222	42.36	3444
U192695	user strain	76	IHIT44672		This study			4,093,825	42.85	4348
U192696	user strain	76	IHIT44673		This study			4,036,128	42.89	4115
U192698	user strain	76	IHIT44675		This study			4,083,487	42.65	4227
U192699	user strain	77	IHIT44676		This study			4,449,465	37.8	4539
U192686	user strain	78	IHIT44663		This study			3,990,434	38.91	4204
U192700	user strain	78	IHIT44677		This study			3,994,946	38.76	4114
U192706	user strain	79	IHIT44683		This study			4,061,014	38.88	4150
U192709	user strain	80	IHIT44686		This study			3,586,594	41.98	3738
U192716	user strain	81	IHIT44693		This study			3,970,238	41.28	4291
