# Supplementary material for: Imported Pet Reptiles and Their “Blind Passengers”—In-Depth Characterization of 80 Acinetobacter Species Isolates
Source: Microorganisms. 2022 Apr 24;10(5):893. doi: 10.3390/microorganisms10050893 (PMC9144363; doi:10.3390/microorganisms10050893)
Supplement: Supplementary file 1 [file microorganisms-10-00893-s001.zip › Suppl. Tab. S4_TYGS-d4DDH.xlsx]

## Sheet: Table S4
Table S4: Pairwise comparisons of 57 non-baumannii Acinetobacter genomes vs. type strain genomes
The overall number of pairwise comparisons is too large for a proper display and was thus reduced to the top 234 comparisons with the largest dDDH value (>35%) according to formula d4.
query_genome	subject_genome	digital_ddh_d0	confidence_interval_d0	digital_ddh_d4	confidence_interval_d4	digital_ddh_d6	confidence_interval_d6	percent_gc_diff
IHIT27741	Acinetobacter radioresistens DSM 6976	82.6	[78.7 - 85.8]	86.0	[83.3 - 88.3]	86.1	[82.9 - 88.7]	0.29
IHIT27742	Acinetobacter radioresistens DSM 6976	89.1	[85.8 - 91.8]	94.1	[92.3 - 95.5]	92.5	[90.0 - 94.3]	0.22
IHIT27743	Acinetobacter radioresistens DSM 6976	85.9	[82.2 - 88.9]	85.5	[82.8 - 87.8]	88.7	[85.8 - 91.0]	0.08
IHIT27744	Acinetobacter radioresistens DSM 6976	88.6	[85.2 - 91.3]	93.8	[92.0 - 95.3]	92.1	[89.6 - 94.0]	0.01
IHIT33475	Acinetobacter indicus CIP 110367	76.3	[72.3 - 79.8]	82.6	[79.7 - 85.1]	80.2	[76.8 - 83.2]	0.5
	Acinetobacter guangdongensis KCTC 42012	82.5	[78.7 - 85.8]	70.1	[67.1 - 72.9]	83.1	[79.9 - 86.0]	0.28
IHIT35884	Acinetobacter seifertii NIPH 973	72.9	[68.9 - 76.5]	73.5	[70.4 - 76.3]	75.6	[72.1 - 78.8]	0.01
	Acinetobacter nosocomialis NIPH 2119	75.0	[71.0 - 78.6]	45.1	[42.5 - 47.6]	69.7	[66.2 - 72.9]	0.1
	Acinetobacter baumannii ATCC 19606	67.4	[63.6 - 71.1]	39.0	[36.6 - 41.6]	61.2	[57.9 - 64.4]	0.51
IHIT44648	Acinetobacter pittii CIP 70.29	82.1	[78.2 - 85.4]	70.8	[67.8 - 73.7]	82.9	[79.6 - 85.8]	0.15
	Acinetobacter geminorum J00019T	71.4	[67.4 - 75.0]	58.3	[55.5 - 61.0]	70.9	[67.4 - 74.1]	0.27
	Acinetobacter dijkshoorniae JVAP01	79.8	[75.8 - 83.2]	52.2	[49.6 - 54.9]	76.2	[72.7 - 79.3]	0.11
	Acinetobacter lactucae NRRL B-41902	80.2	[76.2 - 83.6]	51.7	[49.0 - 54.3]	76.3	[72.8 - 79.5]	0.31
	Acinetobacter oleivorans JCM 16667	75.2	[71.2 - 78.8]	43.7	[41.2 - 46.2]	69.2	[65.8 - 72.5]	0.22
	Acinetobacter oleivorans KCTC 23045	75.1	[71.1 - 78.7]	43.6	[41.1 - 46.2]	69.1	[65.7 - 72.4]	0.33
	Acinetobacter calcoaceticus DSM 30006	75.7	[71.7 - 79.3]	38.8	[36.4 - 41.4]	67.4	[64.0 - 70.7]	0.3
IHIT44649	Acinetobacter dijkshoorniae JVAP01	74.3	[70.3 - 77.9]	53.7	[51.0 - 56.4]	72.1	[68.6 - 75.3]	0.14
	Acinetobacter lactucae NRRL B-41902	74.1	[70.1 - 77.7]	53.3	[50.6 - 56.0]	71.8	[68.3 - 75.0]	0.33
	Acinetobacter pittii CIP 70.29	70.6	[66.7 - 74.3]	48.0	[45.4 - 50.6]	67.2	[63.8 - 70.5]	0.17
	Acinetobacter geminorum J00019T	63.0	[59.2 - 66.6]	46.1	[43.5 - 48.7]	60.3	[57.0 - 63.5]	0.3
	Acinetobacter oleivorans JCM 16667	75.4	[71.4 - 79.0]	43.6	[41.0 - 46.1]	69.4	[65.9 - 72.6]	0.24
	Acinetobacter oleivorans KCTC 23045	75.3	[71.4 - 78.9]	43.5	[41.0 - 46.0]	69.3	[65.9 - 72.5]	0.36
	Acinetobacter calcoaceticus DSM 30006	72.2	[68.2 - 75.8]	38.8	[36.3 - 41.3]	64.7	[61.3 - 67.9]	0.32
IHIT44650	Acinetobacter dijkshoorniae JVAP01	85.4	[81.7 - 88.5]	75.6	[72.6 - 78.3]	86.6	[83.5 - 89.2]	0.19
	Acinetobacter lactucae NRRL B-41902	84.8	[81.1 - 87.9]	75.1	[72.1 - 77.9]	86.1	[82.9 - 88.7]	0.39
	Acinetobacter pittii CIP 70.29	79.0	[75.1 - 82.5]	52.6	[49.9 - 55.3]	75.7	[72.2 - 78.8]	0.23
	Acinetobacter geminorum J00019T	69.0	[65.1 - 72.6]	49.9	[47.3 - 52.5]	66.5	[63.1 - 69.7]	0.35
	Acinetobacter oleivorans JCM 16667	73.5	[69.5 - 77.1]	42.6	[40.1 - 45.2]	67.5	[64.1 - 70.7]	0.3
	Acinetobacter oleivorans KCTC 23045	73.5	[69.5 - 77.1]	42.6	[40.1 - 45.1]	67.4	[64.0 - 70.7]	0.41
	Acinetobacter calcoaceticus DSM 30006	75.2	[71.3 - 78.8]	38.9	[36.4 - 41.4]	67.1	[63.7 - 70.4]	0.38
IHIT44651	Acinetobacter towneri DSM 14962	75.9	[71.9 - 79.5]	78.5	[75.6 - 81.2]	79.1	[75.7 - 82.2]	0.12
	Acinetobacter seohaensis DSM 16313	71.7	[67.7 - 75.3]	76.8	[73.9 - 79.6]	75.1	[71.6 - 78.3]	0.05
IHIT44652	Acinetobacter gerneri DSM 14967	76.8	[72.8 - 80.4]	80.7	[77.8 - 83.3]	80.3	[76.9 - 83.3]	0.18
IHIT44653	Acinetobacter nosocomialis NIPH 2119	82.3	[78.5 - 85.6]	83.3	[80.5 - 85.8]	85.5	[82.3 - 88.1]	0.02
	Acinetobacter seifertii NIPH 973	66.8	[62.9 - 70.4]	45.4	[42.8 - 47.9]	63.1	[59.8 - 66.3]	0.11
	Acinetobacter baumannii ATCC 19606	71.0	[67.0 - 74.6]	44.5	[42.0 - 47.1]	66.2	[62.8 - 69.5]	0.39
IHIT44654	Acinetobacter pittii CIP 70.29	88.5	[85.1 - 91.2]	72.3	[69.3 - 75.2]	88.5	[85.6 - 90.9]	0.1
	Acinetobacter geminorum J00019T	75.3	[71.4 - 78.9]	59.7	[56.9 - 62.5]	74.7	[71.2 - 77.8]	0.23
	Acinetobacter dijkshoorniae JVAP01	80.4	[76.5 - 83.8]	51.9	[49.2 - 54.5]	76.6	[73.1 - 79.7]	0.07
	Acinetobacter lactucae NRRL B-41902	82.2	[78.4 - 85.5]	51.2	[48.6 - 53.8]	77.8	[74.4 - 80.9]	0.27
	Acinetobacter oleivorans JCM 16667	74.8	[70.8 - 78.4]	42.9	[40.4 - 45.4]	68.6	[65.2 - 71.9]	0.17
	Acinetobacter oleivorans KCTC 23045	74.6	[70.6 - 78.2]	42.8	[40.3 - 45.4]	68.4	[65.0 - 71.7]	0.29
	Acinetobacter calcoaceticus DSM 30006	76.4	[72.4 - 79.9]	38.8	[36.3 - 41.3]	67.9	[64.5 - 71.1]	0.26
IHIT44655	Acinetobacter bereziniae CIP 70.12	72.4	[68.5 - 76.1]	83.1	[80.3 - 85.6]	76.9	[73.4 - 80.0]	0.08
IHIT44656	Acinetobacter vivianii NIPH 2168	79.5	[75.6 - 83.0]	74.6	[71.6 - 77.4]	81.5	[78.2 - 84.5]	0.09
	Acinetobacter vivianii CCM 8642	80.7	[76.8 - 84.1]	74.5	[71.5 - 77.3]	82.5	[79.2 - 85.4]	0.15
	Acinetobacter courvalinii ANC 3623	69.7	[65.8 - 73.3]	38.4	[36.0 - 41.0]	62.6	[59.3 - 65.8]	1.24
	Acinetobacter courvalinii CCM 8635	70.6	[66.6 - 74.2]	38.3	[35.9 - 40.9]	63.2	[59.9 - 66.5]	1.2
IHIT44657	Acinetobacter bereziniae CIP 70.12	72.5	[68.5 - 76.1]	84.8	[82.1 - 87.2]	77.2	[73.7 - 80.3]	0.15
IHIT44658	Acinetobacter calcoaceticus DSM 30006	85.4	[81.7 - 88.4]	69.3	[66.3 - 72.1]	85.3	[82.2 - 88.0]	0.16
	Acinetobacter oleivorans JCM 16667	78.2	[74.2 - 81.7]	45.8	[43.2 - 48.3]	72.5	[69.0 - 75.7]	0.07
	Acinetobacter oleivorans KCTC 23045	77.9	[73.9 - 81.4]	45.7	[43.1 - 48.3]	72.3	[68.8 - 75.5]	0.19
	Acinetobacter geminorum J00019T	63.3	[59.5 - 66.9]	39.2	[36.7 - 41.7]	58.1	[54.8 - 61.2]	0.13
	Acinetobacter dijkshoorniae JVAP01	73.1	[69.1 - 76.7]	39.2	[36.7 - 41.7]	65.6	[62.2 - 68.8]	0.03
	Acinetobacter lactucae NRRL B-41902	74.4	[70.4 - 78.0]	39.0	[36.5 - 41.5]	66.5	[63.1 - 69.8]	0.17
	Acinetobacter pittii CIP 70.29	71.2	[67.2 - 74.8]	39.0	[36.6 - 41.6]	64.1	[60.7 - 67.3]	0.01
IHIT44659	Acinetobacter courvalinii CCM 8635	78.2	[74.2 - 81.7]	70.3	[67.3 - 73.1]	79.5	[76.1 - 82.6]	0.23
	Acinetobacter courvalinii ANC 3623	77.3	[73.3 - 80.8]	70.3	[67.3 - 73.2]	78.8	[75.3 - 81.8]	0.19
	Acinetobacter vivianii NIPH 2168	67.6	[63.7 - 71.2]	37.7	[35.3 - 40.2]	60.7	[57.4 - 63.9]	1.52
	Acinetobacter vivianii CCM 8642	68.5	[64.6 - 72.1]	37.6	[35.2 - 40.1]	61.3	[58.0 - 64.5]	1.58
IHIT44660	Acinetobacter pittii CIP 70.29	74.9	[70.9 - 78.5]	56.3	[53.6 - 59.0]	73.3	[69.9 - 76.6]	0.11
	Acinetobacter dijkshoorniae JVAP01	73.9	[70.0 - 77.6]	52.1	[49.5 - 54.8]	71.3	[67.8 - 74.5]	0.08
	Acinetobacter geminorum J00019T	66.3	[62.5 - 70.0]	51.5	[48.9 - 54.2]	64.7	[61.4 - 68.0]	0.23
	Acinetobacter lactucae NRRL B-41902	73.5	[69.5 - 77.1]	51.2	[48.6 - 53.9]	70.6	[67.2 - 73.9]	0.27
	Acinetobacter oleivorans JCM 16667	73.9	[70.0 - 77.6]	43.7	[41.2 - 46.3]	68.3	[64.9 - 71.5]	0.18
	Acinetobacter oleivorans KCTC 23045	73.7	[69.7 - 77.3]	43.7	[41.2 - 46.2]	68.1	[64.6 - 71.3]	0.29
	Acinetobacter calcoaceticus DSM 30006	69.6	[65.7 - 73.3]	38.9	[36.5 - 41.5]	62.8	[59.5 - 66.0]	0.26
IHIT44661	Acinetobacter pittii CIP 70.29	78.6	[74.7 - 82.1]	68.2	[65.2 - 71.0]	79.5	[76.0 - 82.5]	0.11
	Acinetobacter geminorum J00019T	67.8	[63.9 - 71.4]	56.7	[53.9 - 59.4]	67.4	[64.0 - 70.6]	0.24
	Acinetobacter dijkshoorniae JVAP01	77.5	[73.6 - 81.1]	52.4	[49.7 - 55.1]	74.4	[70.9 - 77.6]	0.08
	Acinetobacter lactucae NRRL B-41902	80.2	[76.3 - 83.7]	51.7	[49.0 - 54.3]	76.4	[72.9 - 79.5]	0.28
	Acinetobacter oleivorans JCM 16667	73.5	[69.5 - 77.1]	43.5	[41.0 - 46.1]	67.8	[64.4 - 71.1]	0.18
	Acinetobacter oleivorans KCTC 23045	73.3	[69.3 - 76.9]	43.5	[40.9 - 46.0]	67.6	[64.2 - 70.9]	0.3
	Acinetobacter calcoaceticus DSM 30006	72.4	[68.5 - 76.1]	38.9	[36.5 - 41.5]	65.0	[61.6 - 68.2]	0.26
IHIT44662	Acinetobacter oleivorans JCM 16667	88.7	[85.3 - 91.4]	71.1	[68.1 - 73.9]	88.4	[85.5 - 90.8]	0.06
	Acinetobacter oleivorans KCTC 23045	88.4	[85.0 - 91.2]	71.0	[68.0 - 73.9]	88.2	[85.3 - 90.6]	0.06
	Acinetobacter calcoaceticus DSM 30006	74.6	[70.6 - 78.2]	44.9	[42.4 - 47.5]	69.3	[65.8 - 72.5]	0.02
	Acinetobacter pittii CIP 70.29	71.8	[67.9 - 75.5]	43.1	[40.6 - 45.7]	66.4	[63.0 - 69.6]	0.13
	Acinetobacter dijkshoorniae JVAP01	75.5	[71.6 - 79.1]	42.8	[40.3 - 45.4]	69.2	[65.7 - 72.4]	0.16
	Acinetobacter lactucae NRRL B-41902	74.1	[70.1 - 77.7]	42.4	[39.9 - 44.9]	67.8	[64.4 - 71.1]	0.04
	Acinetobacter geminorum J00019T	65.8	[62.0 - 69.5]	41.9	[39.4 - 44.4]	61.1	[57.8 - 64.3]	0.0
IHIT44663	Acinetobacter pittii CIP 70.29	75.4	[71.4 - 79.0]	68.7	[65.7 - 71.5]	76.8	[73.3 - 79.9]	0.1
	Acinetobacter geminorum J00019T	68.7	[64.8 - 72.3]	58.6	[55.8 - 61.4]	68.7	[65.2 - 71.9]	0.23
	Acinetobacter dijkshoorniae JVAP01	76.1	[72.1 - 79.7]	51.5	[48.9 - 54.2]	72.9	[69.4 - 76.1]	0.07
	Acinetobacter lactucae NRRL B-41902	74.7	[70.8 - 78.4]	50.7	[48.1 - 53.4]	71.5	[68.1 - 74.7]	0.27
	Acinetobacter oleivorans JCM 16667	69.5	[65.6 - 73.1]	43.3	[40.8 - 45.8]	64.6	[61.2 - 67.8]	0.17
	Acinetobacter oleivorans KCTC 23045	69.3	[65.4 - 73.0]	43.2	[40.7 - 45.8]	64.4	[61.1 - 67.6]	0.29
	Acinetobacter calcoaceticus DSM 30006	72.5	[68.6 - 76.2]	39.0	[36.5 - 41.5]	65.1	[61.7 - 68.3]	0.26
IHIT44664	Acinetobacter dijkshoorniae JVAP01	74.4	[70.4 - 78.0]	53.7	[51.0 - 56.4]	72.1	[68.7 - 75.4]	0.17
	Acinetobacter lactucae NRRL B-41902	76.2	[72.2 - 79.8]	53.3	[50.6 - 55.9]	73.6	[70.1 - 76.8]	0.36
	Acinetobacter pittii CIP 70.29	73.1	[69.1 - 76.7]	48.1	[45.5 - 50.7]	69.2	[65.8 - 72.5]	0.2
	Acinetobacter geminorum J00019T	63.6	[59.8 - 67.2]	46.3	[43.8 - 48.9]	60.9	[57.6 - 64.0]	0.32
	Acinetobacter oleivorans JCM 16667	71.7	[67.7 - 75.3]	43.0	[40.5 - 45.6]	66.2	[62.8 - 69.5]	0.27
	Acinetobacter oleivorans KCTC 23045	71.6	[67.7 - 75.3]	43.0	[40.5 - 45.5]	66.1	[62.7 - 69.4]	0.38
	Acinetobacter calcoaceticus DSM 30006	72.3	[68.3 - 75.9]	38.6	[36.2 - 41.1]	64.7	[61.4 - 67.9]	0.35
IHIT44665	Acinetobacter tandoii DSM 14970	70.7	[66.7 - 74.3]	74.5	[71.4 - 77.3]	73.8	[70.3 - 77.0]	0.24
IHIT44666	Acinetobacter calcoaceticus DSM 30006	76.2	[72.2 - 79.8]	67.9	[65.0 - 70.8]	77.3	[73.9 - 80.4]	0.14
	Acinetobacter oleivorans JCM 16667	80.0	[76.1 - 83.4]	45.5	[42.9 - 48.0]	73.8	[70.4 - 77.0]	0.05
	Acinetobacter oleivorans KCTC 23045	80.0	[76.1 - 83.4]	45.4	[42.8 - 48.0]	73.8	[70.3 - 77.0]	0.17
	Acinetobacter dijkshoorniae JVAP01	73.9	[70.0 - 77.6]	39.4	[36.9 - 41.9]	66.3	[62.9 - 69.6]	0.05
	Acinetobacter lactucae NRRL B-41902	73.6	[69.6 - 77.2]	39.4	[36.9 - 41.9]	66.1	[62.7 - 69.3]	0.15
	Acinetobacter geminorum J00019T	63.0	[59.2 - 66.6]	39.3	[36.8 - 41.8]	57.8	[54.6 - 61.0]	0.11
	Acinetobacter pittii CIP 70.29	70.6	[66.6 - 74.2]	39.0	[36.6 - 41.6]	63.6	[60.3 - 66.8]	0.01
IHIT44667	Acinetobacter schindler CIP 107287	75.5	[71.5 - 79.1]	76.1	[73.1 - 78.9]	78.3	[74.9 - 81.4]	0.28
IHIT44668	Acinetobacter geminorum J00019T	76.9	[72.9 - 80.4]	70.5	[67.4 - 73.3]	78.4	[75.0 - 81.5]	0.24
	Acinetobacter pittii CIP 70.29	85.2	[81.4 - 88.2]	60.1	[57.3 - 62.9]	83.0	[79.7 - 85.8]	0.12
	Acinetobacter dijkshoorniae JVAP01	81.8	[77.9 - 85.1]	50.0	[47.4 - 52.6]	77.1	[73.6 - 80.2]	0.09
	Acinetobacter lactucae NRRL B-41902	82.4	[78.5 - 85.7]	49.3	[46.7 - 52.0]	77.3	[73.8 - 80.4]	0.28
	Acinetobacter oleivorans JCM 16667	75.9	[71.9 - 79.5]	42.8	[40.3 - 45.4]	69.5	[66.0 - 72.7]	0.19
	Acinetobacter oleivorans KCTC 23045	75.7	[71.7 - 79.3]	42.7	[40.2 - 45.3]	69.3	[65.8 - 72.5]	0.3
	Acinetobacter calcoaceticus DSM 30006	76.6	[72.6 - 80.2]	39.0	[36.5 - 41.5]	68.2	[64.8 - 71.5]	0.27
IHIT44669	Acinetobacter vivianii NIPH 2168	79.9	[76.0 - 83.4]	73.8	[70.7 - 76.6]	81.7	[78.4 - 84.6]	0.01
	Acinetobacter vivianii CCM 8642	81.1	[77.2 - 84.5]	73.7	[70.7 - 76.5]	82.7	[79.4 - 85.6]	0.06
	Acinetobacter courvalinii ANC 3623	68.0	[64.1 - 71.7]	38.4	[36.0 - 41.0]	61.4	[58.1 - 64.5]	1.33
	Acinetobacter courvalinii CCM 8635	68.8	[64.9 - 72.4]	38.3	[35.9 - 40.9]	61.9	[58.6 - 65.1]	1.29
IHIT44670	Acinetobacter variabilis NIPH 2171	75.0	[71.0 - 78.6]	62.7	[59.8 - 65.6]	75.1	[71.6 - 78.3]	0.36
IHIT44671	Acinetobacter vivianii NIPH 2168	83.2	[79.3 - 86.4]	75.2	[72.2 - 78.0]	84.7	[81.5 - 87.4]	0.1
	Acinetobacter vivianii CCM 8642	84.5	[80.7 - 87.6]	75.1	[72.1 - 77.9]	85.8	[82.6 - 88.4]	0.16
	Acinetobacter courvalinii ANC 3623	74.0	[70.0 - 77.6]	38.4	[36.0 - 41.0]	65.9	[62.5 - 69.1]	1.23
	Acinetobacter courvalinii CCM 8635	75.0	[71.0 - 78.6]	38.3	[35.9 - 40.8]	66.6	[63.2 - 69.9]	1.19
IHIT44672	Acinetobacter courvalinii ANC 3623	75.5	[71.5 - 79.1]	69.7	[66.7 - 72.5]	77.1	[73.7 - 80.3]	0.12
	Acinetobacter courvalinii CCM 8635	76.4	[72.4 - 80.0]	69.6	[66.6 - 72.4]	77.9	[74.4 - 81.0]	0.16
	Acinetobacter vivianii NIPH 2168	64.4	[60.6 - 68.0]	37.6	[35.1 - 40.1]	58.2	[55.0 - 61.4]	1.45
	Acinetobacter vivianii CCM 8642	65.3	[61.5 - 68.9]	37.5	[35.0 - 40.0]	58.8	[55.6 - 62.0]	1.51
IHIT44673	Acinetobacter courvalinii CCM 8635	81.5	[77.6 - 84.9]	69.5	[66.5 - 72.3]	82.2	[78.8 - 85.1]	0.21
	Acinetobacter courvalinii ANC 3623	80.6	[76.7 - 84.0]	69.5	[66.5 - 72.3]	81.4	[78.0 - 84.4]	0.17
	Acinetobacter vivianii NIPH 2168	69.3	[65.4 - 72.9]	37.7	[35.2 - 40.2]	61.9	[58.6 - 65.1]	1.49
	Acinetobacter vivianii CCM 8642	70.3	[66.4 - 74.0]	37.5	[35.0 - 40.0]	62.7	[59.4 - 65.9]	1.56
IHIT44674	Acinetobacter vivianii NIPH 2168	80.8	[76.8 - 84.2]	74.2	[71.2 - 77.0]	82.5	[79.2 - 85.4]	0.13
	Acinetobacter vivianii CCM 8642	82.1	[78.2 - 85.4]	74.1	[71.1 - 76.9]	83.6	[80.3 - 86.4]	0.19
	Acinetobacter courvalinii ANC 3623	69.5	[65.6 - 73.2]	38.4	[36.0 - 41.0]	62.5	[59.2 - 65.7]	1.2
	Acinetobacter courvalinii CCM 8635	70.5	[66.6 - 74.2]	38.3	[35.9 - 40.8]	63.2	[59.9 - 66.4]	1.16
IHIT44675	Acinetobacter courvalinii ANC 3623	75.4	[71.4 - 79.0]	69.5	[66.5 - 72.4]	77.0	[73.5 - 80.1]	0.08
	Acinetobacter courvalinii CCM 8635	76.3	[72.4 - 79.9]	69.5	[66.5 - 72.4]	77.8	[74.3 - 80.9]	0.04
	Acinetobacter vivianii NIPH 2168	65.7	[61.9 - 69.3]	37.5	[35.0 - 40.0]	59.2	[55.9 - 62.3]	1.25
	Acinetobacter vivianii CCM 8642	66.7	[62.9 - 70.4]	37.3	[34.9 - 39.9]	59.9	[56.6 - 63.1]	1.31
IHIT44676	Acinetobacter gerneri DSM 14967	67.4	[63.5 - 71.1]	59.9	[57.0 - 62.6]	67.9	[64.4 - 71.1]	0.06
IHIT44677	Acinetobacter pittii CIP 70.29	76.4	[72.4 - 79.9]	67.5	[64.5 - 70.4]	77.4	[73.9 - 80.5]	0.04
	Acinetobacter geminorum J00019T	71.5	[67.6 - 75.2]	58.8	[56.0 - 61.5]	71.2	[67.7 - 74.4]	0.08
	Acinetobacter dijkshoorniae JVAP01	75.9	[71.9 - 79.4]	51.4	[48.7 - 54.0]	72.6	[69.2 - 75.9]	0.07
	Acinetobacter lactucae NRRL B-41902	74.9	[70.9 - 78.5]	50.6	[47.9 - 53.2]	71.6	[68.1 - 74.8]	0.12
	Acinetobacter oleivorans JCM 16667	71.5	[67.5 - 75.1]	43.2	[40.6 - 45.7]	66.1	[62.7 - 69.3]	0.03
	Acinetobacter oleivorans KCTC 23045	71.3	[67.4 - 75.0]	43.1	[40.6 - 45.6]	65.9	[62.6 - 69.2]	0.14
	Acinetobacter calcoaceticus DSM 30006	74.1	[70.1 - 77.7]	38.7	[36.3 - 41.3]	66.2	[62.8 - 69.4]	0.11
IHIT44678	Acinetobacter bereziniae CIP 70.12	73.9	[69.9 - 77.5]	84.1	[81.4 - 86.5]	78.4	[74.9 - 81.5]	0.13
IHIT44679	Acinetobacter pittii CIP 70.29	68.7	[64.8 - 72.4]	70.3	[67.3 - 73.2]	71.2	[67.8 - 74.5]	0.24
	Acinetobacter geminorum J00019T	60.5	[56.8 - 64.1]	58.2	[55.4 - 60.9]	61.3	[58.1 - 64.5]	0.36
	Acinetobacter dijkshoorniae JVAP01	66.4	[62.6 - 70.1]	52.3	[49.6 - 54.9]	65.0	[61.7 - 68.3]	0.21
	Acinetobacter lactucae NRRL B-41902	68.3	[64.4 - 72.0]	51.5	[48.9 - 54.2]	66.4	[63.0 - 69.7]	0.4
	Acinetobacter oleivorans JCM 16667	65.4	[61.5 - 69.0]	43.7	[41.1 - 46.2]	61.4	[58.1 - 64.6]	0.31
	Acinetobacter oleivorans KCTC 23045	65.2	[61.4 - 68.8]	43.5	[41.0 - 46.1]	61.2	[57.9 - 64.4]	0.42
	Acinetobacter calcoaceticus DSM 30006	62.3	[58.6 - 65.9]	38.9	[36.4 - 41.4]	57.1	[53.9 - 60.3]	0.39
	Acinetobacter bereziniae CIP 70.12	18.4	[15.3 - 22.0]	36.1	[33.6 - 38.6]	18.8	[16.1 - 21.8]	0.88
IHIT44680	Acinetobacter pittii CIP 70.29	79.8	[75.8 - 83.2]	71.0	[68.0 - 73.8]	81.0	[77.7 - 84.0]	0.19
	Acinetobacter geminorum J00019T	69.4	[65.5 - 73.1]	59.1	[56.3 - 61.8]	69.4	[66.0 - 72.7]	0.31
	Acinetobacter dijkshoorniae JVAP01	77.2	[73.2 - 80.7]	52.2	[49.5 - 54.8]	74.0	[70.5 - 77.2]	0.16
	Acinetobacter lactucae NRRL B-41902	78.4	[74.4 - 81.9]	51.5	[48.9 - 54.2]	74.8	[71.3 - 77.9]	0.35
	Acinetobacter oleivorans JCM 16667	74.3	[70.3 - 77.9]	43.2	[40.7 - 45.8]	68.4	[65.0 - 71.6]	0.26
	Acinetobacter oleivorans KCTC 23045	74.1	[70.1 - 77.7]	43.1	[40.6 - 45.7]	68.2	[64.8 - 71.4]	0.37
	Acinetobacter calcoaceticus DSM 30006	72.6	[68.6 - 76.2]	38.8	[36.4 - 41.4]	65.0	[61.7 - 68.3]	0.34
IHIT44681	Acinetobacter bereziniae CIP 70.12	72.6	[68.6 - 76.2]	84.5	[81.7 - 86.9]	77.3	[73.8 - 80.4]	0.21
IHIT44682	Acinetobacter bereziniae CIP 70.12	71.7	[67.8 - 75.4]	84.4	[81.6 - 86.8]	76.4	[73.0 - 79.6]	0.16
IHIT44683	Acinetobacter pittii CIP 70.29	79.8	[75.9 - 83.3]	69.6	[66.6 - 72.5]	80.8	[77.4 - 83.8]	0.08
	Acinetobacter geminorum J00019T	71.9	[67.9 - 75.5]	58.4	[55.6 - 61.2]	71.3	[67.9 - 74.6]	0.2
	Acinetobacter dijkshoorniae JVAP01	75.4	[71.4 - 79.0]	52.2	[49.5 - 54.8]	72.5	[69.0 - 75.7]	0.05
	Acinetobacter lactucae NRRL B-41902	76.5	[72.6 - 80.1]	51.6	[49.0 - 54.3]	73.3	[69.8 - 76.5]	0.24
	Acinetobacter oleivorans JCM 16667	74.2	[70.3 - 77.9]	43.9	[41.4 - 46.5]	68.6	[65.2 - 71.8]	0.15
	Acinetobacter oleivorans KCTC 23045	74.3	[70.3 - 77.9]	43.8	[41.3 - 46.4]	68.6	[65.2 - 71.8]	0.26
	Acinetobacter calcoaceticus DSM 30006	72.3	[68.3 - 75.9]	39.2	[36.8 - 41.8]	65.0	[61.6 - 68.2]	0.23
IHIT44684	Acinetobacter oleivorans JCM 16667	84.5	[80.7 - 87.6]	70.1	[67.1 - 72.9]	84.8	[81.5 - 87.5]	0.22
	Acinetobacter oleivorans KCTC 23045	84.2	[80.4 - 87.4]	70.0	[67.0 - 72.9]	84.5	[81.3 - 87.3]	0.34
	Acinetobacter calcoaceticus DSM 30006	75.4	[71.5 - 79.0]	44.3	[41.7 - 46.8]	69.7	[66.3 - 72.9]	0.3
	Acinetobacter pittii CIP 70.29	73.4	[69.4 - 77.0]	43.4	[40.9 - 46.0]	67.7	[64.3 - 71.0]	0.15
	Acinetobacter dijkshoorniae JVAP01	75.4	[71.4 - 79.0]	42.9	[40.4 - 45.5]	69.1	[65.7 - 72.3]	0.12
	Acinetobacter lactucae NRRL B-41902	74.1	[70.1 - 77.7]	42.6	[40.0 - 45.1]	67.9	[64.5 - 71.1]	0.32
	Acinetobacter geminorum J00019T	64.7	[60.9 - 68.3]	42.0	[39.5 - 44.5]	60.2	[57.0 - 63.4]	0.28
IHIT44685	Acinetobacter seifertii NIPH 973	73.2	[69.2 - 76.8]	74.5	[71.5 - 77.3]	76.0	[72.6 - 79.2]	0.02
	Acinetobacter nosocomialis NIPH 2119	75.8	[71.8 - 79.4]	45.5	[42.9 - 48.0]	70.5	[67.0 - 73.7]	0.11
	Acinetobacter baumannii ATCC 19606	68.0	[64.1 - 71.6]	39.3	[36.8 - 41.8]	61.7	[58.4 - 64.9]	0.52
IHIT44686	Acinetobacter kanungonis PS-1	76.9	[72.9 - 80.5]	67.5	[64.5 - 70.3]	77.9	[74.4 - 81.0]	0.01
IHIT44687	Acinetobacter nosocomialis NIPH 2119	78.2	[74.3 - 81.7]	78.2	[75.2 - 80.9]	81.1	[77.7 - 84.1]	0.06
	Acinetobacter seifertii NIPH 973	68.8	[64.9 - 72.4]	46.5	[43.9 - 49.1]	65.2	[61.8 - 68.4]	0.15
	Acinetobacter baumannii ATCC 19606	68.0	[64.1 - 71.6]	43.9	[41.4 - 46.5]	63.6	[60.2 - 66.8]	0.35
IHIT44688	Acinetobacter courvalinii ANC 3623	87.2	[83.7 - 90.1]	74.6	[71.6 - 77.4]	87.9	[85.0 - 90.4]	0.12
	Acinetobacter courvalinii CCM 8635	88.2	[84.7 - 91.0]	74.6	[71.6 - 77.4]	88.7	[85.8 - 91.1]	0.16
	Acinetobacter vivianii NIPH 2168	68.9	[65.0 - 72.5]	38.2	[35.7 - 40.7]	61.9	[58.6 - 65.1]	1.45
	Acinetobacter vivianii CCM 8642	69.9	[66.0 - 73.6]	38.1	[35.6 - 40.6]	62.6	[59.3 - 65.8]	1.51
IHIT44689	Acinetobacter pittii CIP 70.29	85.9	[82.2 - 88.9]	73.2	[70.2 - 76.1]	86.6	[83.5 - 89.1]	0.07
	Acinetobacter geminorum J00019T	73.3	[69.3 - 76.9]	58.9	[56.0 - 61.6]	72.7	[69.2 - 75.9]	0.19
	Acinetobacter dijkshoorniae JVAP01	74.9	[70.9 - 78.5]	51.9	[49.2 - 54.5]	72.0	[68.6 - 75.2]	0.03
	Acinetobacter lactucae NRRL B-41902	76.8	[72.8 - 80.3]	51.0	[48.4 - 53.7]	73.3	[69.8 - 76.5]	0.23
	Acinetobacter oleivorans JCM 16667	70.4	[66.4 - 74.0]	42.9	[40.4 - 45.5]	65.1	[61.7 - 68.3]	0.13
	Acinetobacter oleivorans KCTC 23045	70.1	[66.2 - 73.8]	42.8	[40.3 - 45.4]	64.9	[61.5 - 68.1]	0.25
	Acinetobacter calcoaceticus DSM 30006	71.6	[67.6 - 75.2]	38.7	[36.3 - 41.3]	64.2	[60.9 - 67.5]	0.22
IHIT44690	Acinetobacter bereziniae CIP 70.12	75.6	[71.6 - 79.1]	83.9	[81.1 - 86.3]	79.8	[76.4 - 82.8]	0.01
IHIT44691	Acinetobacter pittii CIP 70.29	85.2	[81.5 - 88.3]	72.3	[69.3 - 75.2]	85.9	[82.7 - 88.5]	0.11
	Acinetobacter geminorum J00019T	72.3	[68.3 - 75.9]	58.7	[55.8 - 61.4]	71.7	[68.3 - 75.0]	0.24
	Acinetobacter dijkshoorniae JVAP01	73.4	[69.5 - 77.1]	51.7	[49.1 - 54.4]	70.8	[67.3 - 74.0]	0.08
	Acinetobacter lactucae NRRL B-41902	74.7	[70.7 - 78.3]	50.9	[48.3 - 53.6]	71.6	[68.1 - 74.8]	0.28
	Acinetobacter oleivorans JCM 16667	69.6	[65.6 - 73.2]	42.9	[40.4 - 45.4]	64.5	[61.1 - 67.7]	0.18
	Acinetobacter oleivorans KCTC 23045	69.3	[65.4 - 73.0]	42.8	[40.3 - 45.3]	64.2	[60.9 - 67.5]	0.3
	Acinetobacter calcoaceticus DSM 30006	69.5	[65.6 - 73.2]	38.7	[36.2 - 41.2]	62.6	[59.3 - 65.8]	0.27
IHIT44692	Acinetobacter schindler CIP 107287	78.3	[74.3 - 81.8]	75.3	[72.3 - 78.1]	80.6	[77.2 - 83.6]	0.37
IHIT44693	Kaistia algarum LYH11	15.1	[12.2 - 18.5]	65.3	[62.3 - 68.1]	15.8	[13.2 - 18.7]	19.94
	Acinetobacter johnsonii CIP 64.6	64.5	[60.7 - 68.1]	64.6	[61.6 - 67.4]	66.3	[62.9 - 69.5]	0.17
IHIT44694	Acinetobacter oleivorans KCTC 23045	83.8	[80.0 - 87.0]	70.3	[67.3 - 73.1]	84.3	[81.0 - 87.0]	0.29
	Acinetobacter oleivorans JCM 16667	84.1	[80.3 - 87.2]	70.3	[67.3 - 73.1]	84.5	[81.3 - 87.2]	0.17
	Acinetobacter calcoaceticus DSM 30006	74.5	[70.6 - 78.2]	44.3	[41.8 - 46.9]	69.0	[65.6 - 72.2]	0.25
	Acinetobacter pittii CIP 70.29	72.4	[68.5 - 76.1]	43.5	[41.0 - 46.1]	67.0	[63.6 - 70.2]	0.1
	Acinetobacter dijkshoorniae JVAP01	74.5	[70.5 - 78.1]	43.0	[40.5 - 45.6]	68.4	[65.0 - 71.6]	0.07
	Acinetobacter lactucae NRRL B-41902	73.9	[69.9 - 77.5]	42.6	[40.1 - 45.1]	67.8	[64.3 - 71.0]	0.26
	Acinetobacter geminorum J00019T	63.1	[59.4 - 66.7]	42.1	[39.6 - 44.7]	59.0	[55.8 - 62.2]	0.22
IHIT44695	Acinetobacter dijkshoorniae JVAP01	74.2	[70.2 - 77.8]	53.8	[51.1 - 56.4]	72.0	[68.5 - 75.2]	0.0
	Acinetobacter lactucae NRRL B-41902	77.7	[73.7 - 81.2]	53.4	[50.7 - 56.1]	74.8	[71.4 - 78.0]	0.19
	Acinetobacter pittii CIP 70.29	73.3	[69.3 - 76.9]	47.8	[45.2 - 50.4]	69.3	[65.9 - 72.5]	0.03
	Acinetobacter geminorum J00019T	66.4	[62.5 - 70.0]	46.0	[43.4 - 48.5]	63.0	[59.7 - 66.2]	0.15
	Acinetobacter oleivorans JCM 16667	70.4	[66.4 - 74.0]	42.5	[40.0 - 45.0]	64.9	[61.6 - 68.2]	0.1
	Acinetobacter oleivorans KCTC 23045	70.2	[66.3 - 73.9]	42.4	[39.8 - 44.9]	64.8	[61.4 - 68.0]	0.21
	Acinetobacter calcoaceticus DSM 30006	71.6	[67.7 - 75.3]	38.5	[36.1 - 41.1]	64.2	[60.8 - 67.4]	0.18
IHIT44696	Acinetobacter soli KCTC 22184	84.6	[80.8 - 87.7]	87.8	[85.3 - 89.9]	88.0	[85.0 - 90.4]	0.1
IHIT44697	Acinetobacter calcoaceticus DSM 30006	81.7	[77.8 - 85.1]	68.5	[65.5 - 71.4]	82.2	[78.8 - 85.1]	0.11
	Acinetobacter oleivorans JCM 16667	81.6	[77.7 - 84.9]	45.3	[42.7 - 47.8]	75.0	[71.6 - 78.2]	0.03
	Acinetobacter oleivorans KCTC 23045	81.7	[77.8 - 85.0]	45.2	[42.6 - 47.7]	75.1	[71.6 - 78.3]	0.14
	Acinetobacter dijkshoorniae JVAP01	74.8	[70.9 - 78.5]	39.3	[36.8 - 41.8]	67.0	[63.6 - 70.2]	0.07
	Acinetobacter geminorum J00019T	63.8	[60.1 - 67.5]	39.2	[36.8 - 41.8]	58.5	[55.3 - 61.6]	0.08
	Acinetobacter lactucae NRRL B-41902	73.9	[69.9 - 77.5]	39.1	[36.7 - 41.7]	66.2	[62.8 - 69.4]	0.12
	Acinetobacter pittii CIP 70.29	71.4	[67.4 - 75.0]	39.0	[36.5 - 41.5]	64.2	[60.8 - 67.4]	0.04
IHIT44698	Acinetobacter dijkshoorniae JVAP01	90.0	[86.7 - 92.5]	79.2	[76.3 - 81.9]	90.9	[88.3 - 93.0]	0.08
	Acinetobacter lactucae NRRL B-41902	86.9	[83.4 - 89.8]	78.0	[75.0 - 80.7]	88.3	[85.4 - 90.7]	0.27
	Acinetobacter pittii CIP 70.29	80.3	[76.4 - 83.8]	51.9	[49.2 - 54.5]	76.5	[73.0 - 79.7]	0.11
	Acinetobacter geminorum J00019T	71.7	[67.8 - 75.4]	49.0	[46.4 - 51.6]	68.5	[65.0 - 71.7]	0.23
	Acinetobacter oleivorans JCM 16667	76.6	[72.6 - 80.1]	42.5	[40.0 - 45.1]	69.8	[66.4 - 73.1]	0.18
	Acinetobacter oleivorans KCTC 23045	76.5	[72.5 - 80.1]	42.5	[40.0 - 45.0]	69.8	[66.3 - 73.0]	0.29
	Acinetobacter calcoaceticus DSM 30006	77.0	[73.0 - 80.6]	39.0	[36.5 - 41.5]	68.5	[65.1 - 71.7]	0.26
