# Supplementary material for: Imported Pet Reptiles and Their “Blind Passengers”—In-Depth Characterization of 80 Acinetobacter Species Isolates
Source: Microorganisms. 2022 Apr 24;10(5):893. doi: 10.3390/microorganisms10050893 (PMC9144363; doi:10.3390/microorganisms10050893)
Supplement: Supplementary file 1 [file microorganisms-10-00893-s001.zip › Suppl. Tab. S5_AMR-phenotype-genotype.xlsx]

## Sheet: Table S5
Table S5: Antimicrobial susceptibility and resistance genes detected in 80 Acinetobacter species from reptiles
Strain name	Original name	Date of isolation	Shipment no.	Sample unit/ batch no.	Sample no.	Sample material	Species	Antimicrobial susceptibility (MIC mg/L)																Antimicrobial resistance genes
								Penicillin	Amoxicillin/ clavulanate	Ampicillin	Ceftiofur	Cephalothin	Colistin	Enrofloxacin	Erythromycin	Tilmicosin	Tulathromycin	Florfencol	Gentamicin	Spectinomycin	Trimethoprim/ Sulfamethoxazol	Tetracycline	Tiamulin	blaADC-like	blaOXA-23-like	Intrinsic blaOXA-like genes*	aadB	aac(3)-IIa	aac(6`)-Ia	aac(6`)-Ir	aph(3`)-III	aph(3`)-IX	aph(3`)-X	strA (aph(3``)-Ib	strB (aph(6)-Id)	floR	sul2	tet(B)	tet(39)	tet(X3)
44648	Kr. 283	2013-07-17	1	1	1	Faeces	A. pittii	>8	=8/4	=16	>4	>16	<=0.5	=0.03125	>4	>16	>64	>8	=2	>64	=0.5/9.5	=1	>32	1	0	1	0	0	0	0	0	0	0	0	0	0	0	0	0	0
35877	Kr.4	2013-07-17	2	5	5	Skin	A. baumannii	>8	=8/4	=16	>4	>16	=1	<=0,015	>4	>16	=64	>8	=0,5	>64	<=0,25	=1	>32	1	0	1	0	0	0	0	0	0	0	0	0	0	0	0	0	0
27741	Kr.563	2013-08-29	17	21	26	Skin	A. radioresistens	>8	=4/2	=8	>4	>16	<=0.5	=0.0625	>4	>16	=64	=4	=1	=64	<=0.25/4.75	=0.25	=8	0	1	0	0	0	0	0	0	0	0	0	0	0	0	0	0	0
35878	Kr.574	2013-08-29	18	23	29	Skin	A. baumannii	>8	=8/4	=16	>4	>16	=1	=0,03125	>4	>16	=32	>8	=0,25	=64	<=0,25/4,75	=4	>32	1	0	1	0	0	0	0	0	0	0	0	0	0	0	0	0	0
44649	Kr.597	2013-08-29	18	25	31	Faeces	A. lactucae-like	>8	=8/4	=4	>4	>16	<=0.5	=0.03125	>4	>16	>64	>8	=1	=64	=0.5/9.5	=1	>32	1	0	1	0	0	0	0	0	0	0	0	0	0	0	0	0	0
35879	Kr.53	2013-09-05	21	27	35	Faeces	A. baumannii	>8	=8/4	=16	>4	>16	<=0,5	=0,0625	>4	>16	=64	>8	=0,5	>64	<=0,25	=2	>32	1	0	1	0	0	0	0	0	0	0	0	0	0	0	0	0	0
39733	Kr.66	2013-09-05	21	28	36	Faeces	A. baumannii	>8	=4/2	=8	>4	>16	<=0.5	=0.0625	>4	>16	>64	>8	=4	>64	>2/38	>8	>32	1	0	1	0	0	0	0	0	0	0	0	0	0	1	1	0	0
35880	Kr.98	2013-09-05	23	30	38	Faeces	A. baumannii	>8	=8/4	=16	>4	>16	=1	=0,0625	>4	>16	=64	>8	=0,5	>64	>2/38	>8	>32	1	0	1	0	0	0	0	0	0	0	0	0	0	1	1	0	0
44650	Kr.200	2013-09-11	27	40	48	Faeces	A. lactucae	>8	=4/2	=8	>4	>16	<=0.5	=0.03125	>4	>16	>64	>8	=1	>64	=1/19	=1	>32	1	0	1	0	0	0	0	0	0	0	0	0	0	0	0	0	0
35881	Kr.210	2013-09-11	27	40	49	Faeces	A. baumannii	>8	=8/4	=16	>4	>16	<=0,5	=0,03125	>4	>16	>64	>8	=0,25	>64	<=0,25/4,75	=1	>32	1	0	1	0	0	0	0	0	0	0	0	0	0	0	0	0	0
35882	Kr.454	2013-09-16	33	50	62	Urinate	A. baumannii	>8	=8/4	=8	>4	>16	<=0,5	<=0,015	>4	>16	>64	>8	=0,5	>64	<=0,25/4,75	=2	>32	1	0	1	0	0	0	0	0	0	0	0	0	0	0	0	0	0
44651	Kr.327	2013-09-25	35	52	66	Faeces	A. towneri	=0.125	<=2/1	<=0.125	=1	<=1	<=0.5	>2	=4	>32	=64	<=1	<=0.25	=32	>4/76	=4	=8	0	0	0	0	0	0	0	0	0	0	1	1	0	1	0	0	1
35884	Kr.605	2013-10-23	37	54	71	Skin	A. seifertii	>8	=8/4	=16	>4	>16	<=0,5	=0.0625	>4	>16	=16	>8	=0,5	=64	<=0,25/4,75	=2	>32	1	0	0	0	0	0	0	0	0	0	0	0	0	0	0	0	0
35885	Kr.611	2013-10-23	38	55	72	Urinate	A. baumannii	>8	=8/4	=16	>4	>16	=1	=0,015	>4	>16	=64	>8	=0,5	=64	<=0,25/4,75	=2	>32	1	0	1	0	0	0	0	0	0	0	0	0	0	0	0	0	0
44652	Kr.654	2013-10-23	39	60	77	Faeces	A. gerneri	>8	=8/4	>16	>4	>16	>2	=0.03125	>4	>16	=8	=8	=0.5	=32	=1/19	=8	>32	0	0	1	0	0	0	0	0	0	1	0	0	0	0	0	1	0
44653	Kr.657	2013-10-23	39	60	77	Faeces	A. nosocomialis	>8	=4/2	=16	>4	>16	<=0.5	=0.03125	>4	>16	>64	>8	=4	>64	<=0.25/4.75	=8	>32	1	0	0	0	0	0	0	0	0	0	0	0	0	0	0	1	0
35886	Kr.673	2013-10-23	39	62	79	Faeces	A. baumannii	>8	=16/8	>16	>4	>16	<=0,5	=0,0625	>4	>16	>64	>8	=0,5	=64	>2/38	>8	>32	1	0	1	0	0	0	0	0	0	0	0	0	0	1	1	0	0
35887	Kr.713	2013-11-08	42	64	82	Urinate	A. baumannii	>8	=8/4	=8	>4	>16	<=0,5	<=0,015	>4	>16	>64	>8	=0,5	>64	<=0,25/4,75	=2	>32	1	0	1	0	0	0	0	0	0	0	0	0	0	0	0	0	0
44654	Kr.741	2013-11-19	44	66	84	Faeces	A. pittii	>8	=4/2	=8	>4	>16	<=0.5	=0.03125	>4	>16	>64	>8	=1	=64	=0.5/9.5	=1	>32	1	0	1	0	0	0	0	0	0	0	0	0	0	0	0	0	0
44655	Kr.742	2013-11-19	44	66	84	Faeces	A. bereziniae	>16	=8/4	=16	=8	>16	=4	>2	>4	>32	>64	=8	=1	>64	>4/76	>8	>32	0	0	1	0	0	0	0	0	0	0	0	0	0	1	0	1	0
44656	Kr.764	2013-11-19	44	66	84	Faeces	A. vivianii	>8	=8/4	=16	>4	>16	<=0.5	=0.0625	>4	>16	>64	=8	=2	=64	=1/19	=0.5	>32	0	0	1	0	0	0	1	0	0	0	0	0	0	0	0	0	0
35888	Kr.754	2013-11-19	44	67	85	Faeces	A. baumannii	>8	=8/4	=16	>4	>16	<=0,5	=0,0625	>4	>16	>64	>8	=0,5	>64	<=0,25/4,75	=2	>32	1	0	1	0	0	0	0	0	0	0	0	0	0	0	0	0	0
27742	Kr.772	2013-11-28	46	69	87	Faeces	A. radioresistens	>16	=8/4	=32	=2	>16	<=0.5	=0.0625	=4	=16	=4	=4	<=0.25	=32	=0.5/9.5	=0.25	=8	0	1	0	0	0	0	0	0	0	0	0	0	0	0	0	0	0
44657	Kr.803	2013-11-28	48	72	90	Faeces	A. bereziniae	>8	=8/4	=16	=4	>16	>2	=0.0625	>4	>16	>64	>8	=1	=64	=1/19	=0.5	>32	0	0	1	0	0	0	0	0	0	0	0	0	0	0	0	0	0
35889	Kr.847	2013-12-05	50	76	94	Faeces	A. baumannii	>8	=16/8	=16	>4	>16	<=0,5	=0,0625	>4	>16	>64	>8	=8	>64	<=0,25/4,75	=2	>32	1	0	1	1	0	0	0	0	0	0	0	0	0	0	0	0	0
44658	Kr.853	2013-12-05	50	77	95	Faeces	A. calcoaceticus	>8	=4/2	=8	>4	>16	<=0.5	=0.03125	>4	>16	>64	=4	=0.5	=16	=1/19	=0.5	>32	1	0	1	0	0	0	1	0	0	0	0	0	0	0	0	0	0
35890	Kr.859	2013-12-05	50	77	95	Faeces	A. baumannii	>8	=8/4	=16	>4	>16	<=0,5	=0,0625	>4	>16	>64	>8	=0,25	=64	<=0,25/4,75	=1	>32	1	0	1	0	0	0	0	0	0	0	0	0	0	0	0	0	0
44659	Kr.860	2013-12-05	51	80	98	Skin	A. courvalinii	>8	=8/4	=8	>4	>16	=2	=0.03125	>4	>16	>64	=4	=4	=64	=0.5/9.5	=1	>32	0	0	1	0	0	0	1	0	0	0	0	0	0	0	0	0	0
44660	Kr.887	2013-12-05	51	80	98	Skin	A. pittii-like	>8	=4/2	=8	>4	>16	<=0.5	=0.03125	>4	>16	>64	>8	=0.5	=32	=0.5/9.5	=1	>32	1	0	1	0	0	0	0	0	0	0	0	0	0	0	0	0	0
35891	Kr.888	2013-12-05	51	80	98	Skin	A. baumannii	>8	=8/4	=16	>4	>16	<=0,5	=0,03125	>4	>16	>64	>8	=0,25	>64	<=0,25/4,75	=1	>32	1	0	1	0	0	0	0	0	0	0	0	0	0	0	0	0	0
44661	Kr.895	2013-12-05	52	81	99	Faeces	A. pitiii-like	>8	=8/4	=16	>4	>16	<=0.5	=0.0625	>4	>16	>64	>8	=1	>64	=1/19	=0.5	>32	1	0	1	0	0	0	0	0	0	0	0	0	0	0	0	0	0
35892	Kr.902	2013-12-05	52	81	99	Faeces	A. baumannii	>8	=8/4	=16	>4	>16	<=0,5	=0,03125	>4	>16	>64	>8	=0,5	>64	<=0,25/4,75	=2	>32	1	0	1	0	0	0	0	0	0	0	0	0	0	0	0	0	0
44662	Kr.911	2013-12-05	53	82	100	Faeces	A. oleivorans	>16	=4/2	=8	>8	>16	<=0.5	<=0.03125	>4	>32	>64	>8	=1	=64	=1/19	=0.5	>32	1	0	1	0	0	0	0	0	0	0	0	0	0	0	0	0	0
44663	Kr.984	2014-01-22	58	93	111	Faeces	A. pittii	>8	=16/8	>16	>4	>16	=1	=0,0625	=2	>16	>64	>8	<=0,125	=64	<=0,25/4,75	=1	>32	1	0	1	0	0	0	0	0	0	0	0	0	0	0	0	0	0
44664	Kr.995	2014-01-22	58	95	113	Faeces	A. lactucae-like	>8	=8/4	=16	>4	>16	<=0.5	=0.0625	>4	>16	>64	>8	=1	=64	=0.5/9.5	=1	>32	1	0	1	0	0	0	0	1	0	0	0	0	0	0	0	0	0
35893	Kr.996	2014-01-22	58	95	113	Faeces	A. baumannii	>8	=8/4	=16	>4	>16	<=0,5	=0,03125	>4	>16	>64	>8	=0,5	>64	<=0,25/4,75	=2	>32	1	0	1	0	0	0	0	0	0	0	0	0	0	0	0	0	0
44665	Kr.1015	2014-01-22	58	97	115	Faeces	A. tandoii	=4	<=2/1	=2	=4	=16	<=0.5	=0.03125	=4	>16	=8	=4	=2	=16	=0.5/9.5	=0.5	=4	0	0	0	0	0	0	0	0	0	0	0	0	0	0	0	0	0
33475	Kr.1034	2014-02-03	60	100	118	Faeces	A. indicus	=0.25	<=2/1	<=0.25	=0.5	=4	<=0.5	=1	=0.25	=8	=4	<=1	=0.5	=32	>2/38	=2	<=0.25	0	0	0	0	0	0	0	0	0	0	0	0	0	1	0	1	0
44666	Kr.1117	2014-02-21	64	110	128	Faeces	A. calcoaceticus	>8	=4/2	=8	>4	>16	<=0.5	=0.0625	>4	>16	>64	>8	=1	=32	=0.5/9.5	=0.5	>32	1	0	1	0	0	0	0	0	0	0	0	0	0	0	0	0	0
44667	Kr.1119	2014-02-21	65	111	129	Faeces	A. schindleri	=1	<=2/1	=0.25	=1	>16	<=0.5	=2	=4	=8	<=2	=2	<=0.25	=16	>4/76	>8	=8	0	0	1	0	0	0	0	0	0	0	1	1	1	1	0	1	0
44668	Kr.1139	2014-02-21	66	113	131	Faeces	A. geminorum	>8	=8/4	=8	>4	>16	<=0.5	=0.0625	>4	>16	>64	>8	=1	=64	=0.5/9.5	=4	>32	1	0	1	0	0	0	0	0	0	0	0	0	0	0	0	0	0
44669	Kr.1142	2014-02-21	66	113	131	Faeces	A. vivianii	>8	=8/4	=16	>4	>16	<=0.5	=0.03125	>4	>16	>64	=8	=1	=64	=1/19	=1	>32	0	0	1	0	0	0	1	0	0	0	0	0	0	0	0	0	0
44670	Kr.1150	2014-02-26	67	114	132	Faeces	A. variabilis	=0.5	<=2/1	<=0.25	=1	=16	<=0.5	=0.03125	=1	=8	=16	<=1	=1	=32	<=0.25/4.75	=0.25	=4	0	0	0	0	0	0	0	0	0	0	0	0	0	0	0	0	0
44671	Kr.1154	2014-02-26	68	115	133	Faeces	A. vivianii	>16	=8/4	=32	=8	>16	<=0.5	=0.0625	>4	>32	>64	>8	=2	>64	>4/76	=0.5	>32	0	0	1	0	0	0	1	0	0	0	0	0	0	1	0	0	0
44672	Kr.1160	2014-03-03	69	116	134	Faeces	A. courvalinii	>8	=4/2	=8	>4	>16	<=0.5	=0.0625	>4	>16	>64	>8	=1	=64	=0.5/9.5	=1	>32	0	0	1	0	0	0	1	0	0	0	0	0	0	0	0	0	0
44673	Kr.1161	2014-03-03	69	116	134	Faeces	A. courvalinii	>8	=4/2	=16	>4	>16	=2	=0,0625	>4	>16	>64	>8	=1	>64	<=0,25/4,75	=2	>32	0	0	1	0	0	0	1	0	0	0	0	0	0	0	0	0	0
44674	Kr.1169	2014-03-03	69	117	135	Faeces	A. vivianii	>8	<=2/1	=4	>4	>16	<=0.5	=0.03125	=0.5	=2	=2	=2	=1	=16	=0.5/9.5	=0.5	=4	0	0	1	0	0	0	1	0	0	0	0	0	0	0	0	0	0
35894	Kr.1177	2014-03-03	70	118	136	Faeces	A. baumannii	>8	=8/4	=16	>4	>16	<=0,5	=0,015	>4	>16	>64	>8	=0,5	=64	>2/38	>8	>32	1	0	1	0	0	0	0	0	0	0	0	0	0	1	1	0	0
44675	Kr.1179	2014-03-03	71	119	137	Faeces	A. courvalinii	>8	=4/2	=16	>4	>16	<=0.5	=0.03125	>4	>16	>64	=4	=4	=64	=0.5/9.5	=1	>32	0	0	1	0	0	0	1	0	0	0	0	0	0	0	0	0	0
35895	Kr.1202	2014-03-03	72	122	140	Faeces	A. baumannii	>8	=16/8	=16	>4	>16	<=0,5	=0,03125	>4	>16	>64	>8	=0,25	>64	=2/38	>8	>32	1	0	1	0	0	0	0	0	0	0	0	0	0	1	1	0	0
44676	Kr.1213	2014-03-03	73	124	142	Faeces	A. gerneri-like	>8	=4/2	=8	>4	>16	=1	=0.0625	>4	>16	>64	>8	=1	>64	=1/19	=1	>32	0	0	1	0	0	0	0	0	1	0	0	0	0	0	0	1	0
44677	Kr.1223	2014-03-03	73	125	143	Faeces	A. pittii	>8	=4/2	=8	>4	>16	<=0.5	=0.03125	>4	>16	>64	>8	=1	>64	<=0.25/4.75	>8	>32	1	0	1	0	0	0	0	0	0	0	0	0	0	0	0	1	0
27743	Kr.1224	2014-03-03	73	125	143	Faeces	A. radioresistens	>8	=4/2	=8	=2	>16	<=0.5	=0.03125	>4	>16	=8	=4	=0.5	=64	=0.5/9.5	=8	=8	0	1	0	0	0	0	0	0	0	0	0	0	0	0	0	1	0
44678	Kr.1228	2014-03-03	73	126	144	Faeces	A. bereziniae	>8	=8/4	=16	>4	>16	=1	=0.0625	>4	>16	>64	>8	=1	=64	=1/19	=1	>32	0	0	1	0	0	0	0	0	0	0	0	0	0	0	0	0	0
44679	Kr.1229	2014-03-03	73	126	144	Faeces	A. pittii	>8	=8/4	=16	>4	>16	<=0.5	=0.0625	>4	>16	>64	>8	=1	>64	=0.5/9.5	=0.5	>32	1	0	1	0	0	0	0	0	0	0	0	0	0	0	0	0	0
44680	Kr.1236	2014-03-06	74	128	146	Faeces	A. pittii	=2	<=2/1	=1	=0.5	=16	<=0.5	=0.03125	=0.5	=8	=8	<=1	=0.5	=32	=0.5/9.5	=0.25	=0.5	1	0	1	0	0	0	0	0	0	0	0	0	0	0	0	0	0
44681	Kr.1241	2014-03-06	74	128	146	Faeces	A. bereziniae	=0.5	<=2/1	<=0.25	=1	=16	<=0.5	<=0.015625	=0.5	=4	<=1	=2	<=0.125	<=4	<=0.25/4.75	=0.25	=0.5	0	0	1	0	0	0	0	0	0	0	0	0	0	0	0	0	0
44682	Kr.1242	2014-03-06	74	128	146	Faeces	A. bereziniae	>8	=4/2	=8	>4	>16	<=0.5	=0.0625	>4	>16	>64	=4	=1	=32	=0.5/9.5	=0.5	>32	1	0	1	0	0	0	0	0	0	0	0	0	0	0	0	0	0
44683	Kr.1243	2014-03-06	74	128	146	Faeces	A. pittii	>8	=4/2	=8	>4	>16	<=0.5	=0.03125	>4	>16	>64	>8	=1	=64	=0.5/9.5	=2	>32	1	0	1	0	0	0	0	0	0	0	0	0	0	0	0	0	0
44684	Kr.1250	2014-03-06	75	129	147	Faeces	A. oleivorans	>8	>16/8	=16	>4	>16	=2	=0.0625	>4	>16	>64	=8	=2	=64	<=0.25/4.75	=1	>32	1	0	1	0	0	1	0	0	0	0	0	0	0	0	0	0	0
44685	Kr.1255	2014-03-06	75	130	148	Faeces	A. seifertii	>8	=8/4	=16	>4	>16	<=0.5	=0.0625	>4	>16	>64	>8	=2	=64	=1/19	=1	>32	1	0	0	0	0	0	0	0	0	0	0	0	0	0	0	0	0
44686	Kr.1257	2014-03-06	75	130	148	Faeces	A. tandoii-like	>8	=8/4	=16	>4	>16	=2	=0.03125	>4	>16	>64	=8	=1	=64	=0.5/9.5	=1	>32	0	0	0	0	0	0	0	0	0	0	0	0	0	0	0	0	0
44687	Kr.1258	2014-03-06	75	130	148	Faeces	A. nosocomialis	>8	=8/4	=16	>4	>16	<=0.5	=0.0625	=4	>16	>64	>8	=1	=64	=2/38	=1	>32	1	0	0	0	0	0	0	0	0	0	0	0	0	0	0	0	0
44688	Kr.1265	2014-03-06	75	131	149	Faeces/urinate	A. courvalinii	>16	=8/4	=32	>8	>16	=4	=0.125	>4	>32	=32	>8	=0.5	=64	=1/19	>8	>32	0	0	1	0	0	0	1	0	0	0	0	0	0	0	0	0	0
35896	Kr.1266	2014-03-06	75	131	149	Faeces/urinate	A. baumannii	>8	=8/4	=16	>4	>16	<=0,5	=0,03125	>4	>16	>64	>8	=0,5	>64	<=0,25/4,75	=2	>32	1	0	1	0	0	0	0	0	0	0	0	0	0	0	0	0	0
35897	Kr.1288	2014-03-06	75	135	153	Skin	A. baumannii	>8	=8/4	=16	>4	>16	<=0,5	=0,0625	>4	>16	>64	>8	=0,5	>64	<=0,25/4,75	=2	>32	1	0	1	0	0	0	0	0	0	0	0	0	0	0	0	0	0
44689	Kr.1293	2014-03-11	76	136	154	Faeces	A. pittii	>8	=8/4	=16	>4	>16	<=0.5	>1	>4	>16	>64	>8	=1	=64	=1/19	>8	>32	1	0	1	0	0	0	0	0	0	0	0	0	0	0	0	1	0
44690	Kr.1314	2014-03-11	78	138	156	Faeces	A. bereziniae	>16	=8/4	=16	=8	>16	=4	=0.0625	>4	=32	>64	=8	=1	>64	=1/19	=0.5	>32	0	0	1	0	0	0	0	0	0	0	0	0	0	0	0	0	0
44691	Kr.1339	2014-03-27	79	142	160	Faeces	A. pittii	>8	=4/2	=8	>4	>16	<=0.5	=0.0625	>4	>16	>64	>8	=1	=64	=0.5/9.5	=1	>32	1	0	1	0	0	0	0	0	0	0	0	0	0	0	0	0	0
44692	Kr.1352	2014-04-01	80	143	161	Faeces	A. schindleri	>8	=8/4	=8	>4	>16	<=0.5	=0.03125	>4	>16	>64	>8	=1	=64	=1/19	=1	>32	0	0	1	0	0	0	0	0	0	0	0	0	0	0	0	0	0
44693	Kr.1362	2014-04-10	82	145	163	Faeces	A. johnsonii-like	>8	=16/8	>16	>4	>16	>2	=0.0625	>4	>16	>64	=8	=1	=32	<=0.25/4.75	=0.5	>32	0	0	1	0	0	0	0	0	0	0	0	0	0	0	0	0	0
44694	Kr.1365	2014-04-10	82	145	163	Faeces	A. oleivorans	>8	=16/8	>16	=4	>16	>2	=0.0625	>4	>16	>64	=8	=1	=32	=0.5/9.5	=0.5	>32	1	0	1	0	0	0	0	0	0	0	0	0	0	0	0	0	0
35898	Kr.1368	2014-04-10	82	145	163	Faeces	A. baumannii	>8	=8/4	=16	>4	>16	<=0,5	=0,03125	>4	>16	>64	>8	=0,25	=64	<=0,25/4,75	=0.5	>32	1	0	1	0	0	0	0	0	0	0	0	0	0	0	0	0	0
35899	Kr.1375	2014-04-10	83	146	164	Faeces	A. baumannii	>8	=8/4	=8	>4	>16	<=0,5	=0,03125	>4	>16	>64	>8	=0,25	>64	<=0,25/4,75	=1	>32	1	0	1	0	0	0	0	0	0	0	0	0	0	0	0	0	0
35900	Kr.1385	2014-04-10	84	148	166	Faeces	A. baumannii	>8	=4/2	=8	>4	>16	<=0.5	=0.03125	>4	>16	>64	>8	=2	>64	>2/38	>8	>32	1	0	1	0	0	0	0	0	0	0	0	0	0	1	1	0	0
44695	Kr.1386	2014-04-10	84	148	166	Faeces	A. lactucae-like	>8	=4/2	=8	>4	>16	<=0.5	=0.0625	>4	>16	>64	>8	=1	=64	=1/19	=1	>32	1	0	1	0	0	0	0	0	0	0	0	0	0	0	0	0	0
27744	Kr.1402	2014-04-14	85	151	169	Faeces	A. radioresistens	>8	=4/2	=16	=4	>16	<=0.5	=0.03125	=4	>16	=4	=2	=0.5	=16	<=0.25/4.75	=0.25	=8	0	1	0	0	0	0	0	0	0	0	0	0	0	0	0	0	0
44696	Kr.1423	2014-04-22	87	154	172	Faeces	A. soli	>8	<=2/1	=4	=4	>16	<=0.5	=0.03125	>4	>16	>64	=2	=4	=64	<=0.25/4.75	=0.5	=32	0	0	0	0	0	0	0	1	0	0	0	0	0	0	0	0	0
44697	Kr.1424	2014-04-22	87	154	172	Faeces	A. calcoaceticus	>8	=4/2	=8	>4	>16	<=0.5	=0.125	>4	>16	>64	>8	=0.5	=32	=1/19	=0.5	>32	1	0	1	0	1	0	0	0	0	0	0	0	0	0	0	0	0
44698	Kr.1456	2014-05-15	91	159	177	Faeces	A. lactucae	>8	=8/4	=16	>4	>16	<=0.5	=0.0625	>4	>16	>64	>8	=1	>64	=1/19	=1	>32	1	0	1	0	0	0	0	0	0	0	0	0	0	0	0	0	0
* Intrinsic OXA-alleles are summarized in Table S7
