# Supplementary material for: Imported Pet Reptiles and Their “Blind Passengers”—In-Depth Characterization of 80 Acinetobacter Species Isolates
Source: Microorganisms. 2022 Apr 24;10(5):893. doi: 10.3390/microorganisms10050893 (PMC9144363; doi:10.3390/microorganisms10050893)
Supplement: Supplementary file 1 [file microorganisms-10-00893-s001.zip › Suppl. Tab. S6_MLST-OXA-types-24-03-22.xlsx]

## Sheet: Table S6
Table S6: Multilocus sequence types and OXA alleles determined for 80 Acinetobacter species isolates from reptiles
IHIT-No.	Species	Host	Host category	Country	MLST-Pasteur (novel STs are written in bold)	7-gene MLST profile (cpn60-fusA-gltA-pyrG-recA-rplB-rpoB)	OXA type (novel types are written in bold)	Genbank numbers and and NCBI reference sequences of blaOXA genes
IHIT27742	A. radioresistens	Testudo horsfieldii	Turtle	Uzbekistan	ST2053	180-169-293-164-177-180-402	OXA-23	AJ132105.1
IHIT27744	A. radioresistens	Testudo horsfieldii	Turtle	Ukraine	ST2085	180-403-293-164-177-180-402	OXA-23	AJ132105.1
IHIT35882	A. baumannii	Python regius	Snake	Canada	ST25	3-3-2-4-7-2-4	OXA-64	AY750907.1
IHIT35887	A. baumannii	Epicrates cenchria maurus	Snake	U.S.A	ST25	3-3-2-4-7-2-4	OXA-64	AY750907.1
IHIT35877	A. baumannii	Varanus gouldii	Lizard	U.S.A	ST727	1-3-14-3-12-1-2	OXA-65	AY750908.1
IHIT35878	A. baumannii	Basiliscus plumifrons	Lizard	U.S.A	ST1211	1-2-2-2-73-4-5	OXA-65	AY750908.1
IHIT35892	A. baumannii	Iguana iguana	Lizard	El Salvador	ST1295	3-50-15-2-4-1-4	OXA-69	AY750911.1
IHIT35893	A. baumannii	Leiocephalus carinatus	Lizard	U.S.A	ST1212	3-3-6-2-4-4-14	OXA-69	AY750911.1
IHIT35886	A. baumannii	Physignatus cocincinus	Lizard	Vietnam	ST1111	26-2-2-1-43-82-5	OXA-91	DQ519086.1
IHIT35896	A. baumannii	Sceloporus malachiticus	Lizard	U.S.A	ST1297	184-1-7-6-3-1-5	OXA-91	DQ519086.1
IHIT35889	A. baumannii	Drymarchon corais	Snake	U.S.A	ST1293	1-175-2-2-73-1-5	OXA-104	NG_049397.1
IHIT35895	A. baumannii	Iguana iguana	Lizard	El Salvador	ST46	5-12-11-2-14-9-14	OXA-104	NG_049397.1
IHIT35898	A. baumannii	Varanus gouldii	Lizard	Canada	ST1299	1-3-2-1-2-4-5	OXA-106	EF650032.1
IHIT35888	A. baumannii	Phelsuma madagascarienses	Lizard	Ukraine	ST1292	1-174-2-2-13-2-5	OXA-132	EU547447.1
IHIT44678	A. bereziniae	Rhacodactylus leachianus	Lizard	U.S.A	ST2074	194-186-185-91-198-101-416	OXA-257	KC567681.1
IHIT44655	A. bereziniae	Pogona vitticeps	Lizard	Ukraine	ST2051	194-186-391-91-199-101-174	OXA-301	NG_049597.1
IHIT35899	A. baumannii	Eublepharis macularius	Lizard	Canada	ST1300	5-1-191-2-2-2-5	OXA-314	KF057031.1
IHIT44658	A. calcoaceticus	Hemitheconyx caudicinctus	Lizard	U.S.A	ST2055	452-388-85-232-436-245-404	OXA-329	KF203103.1
IHIT35880	A. baumannii	Crotaphytus insularis	Lizard	U.S.A	ST1290	1-8-2-6-4-1-158	OXA-342	KF048915.1
IHIT35881	A. baumannii	Pogona vitticeps	Lizard	U.S.A	ST294	40-3-2-2-4-35-4	OXA-343	KF048916.1
IHIT35891	A. baumannii	Opheodrys aestivus	Snake	U.S.A	ST294	40-3-2-2-4-35-4	OXA-343	KF048916.1
IHIT35890	A. baumannii	Hemitheconyx caudicinctus	Lizard	U.S.A	ST1294	64-5-166-2-9-1-4	OXA-383	KF986262.1
IHIT35879	A. baumannii	Eublepharis macularius	Lizard	Canada	ST866	3-2-2-30-3-74-3	OXA-385	KF986253.1
IHIT39733	A. baumannii	Correlophus ciliatus	Lizard	Canada	ST866	3-2-2-30-3-74-3	OXA-385	KF986253.1
IHIT44679	A. pittii	Rhacodactylus leachianus	Lizard	U.S.A	ST2043	106-141-48-10-116-18-65	OXA-502	KU167111.1
IHIT44680	A. pittii	Stigmochelys pardalis	Turtle	South Africa	ST2044	132-76-66-36-72-30-100	OXA-502	KU167111.1
IHIT44654	A. pittii	Pogona vitticeps	Lizard	Ukraine	ST2039	172-20-23-16-25-18-20	OXA-506	KU571454.1
IHIT35900	A. baumannii	Eublepharis macularius	Lizard	U.S.A	ST1301	3-3-2-6-51-1-14	OXA-749	NG_063853.1
IHIT35885	A. baumannii	Acanthosaura armata	Lizard	Vietnam	ST311	3-1-2-1-11-2-4	OXA-799	NG_064757.1
IHIT35897	A. baumannii	Varanus exanthematicus	Lizard	U.S.A	ST1298	3-52-2-85-181-4-4	OXA-800	NG_064758.1
IHIT27743	A. radioresistens	Hemitheconyx caudicinctus	Lizard	U.S.A	ST2073	180-341-401-241-447-235-415	OXA-809	NG_064767.1
IHIT27741	A. radioresistens	Trioceros jacksonii	Lizard	U.S.A	ST2046	399-169-293-210-433-243-156	OXA-813	NG_064771.1
IHIT44689	A. pittii	Tiliqua rugosa	Lizard	Japan	ST220	45-20-44-16-20-29-20	OXA-820	NG_064778.1
IHIT44691	A. pittii	Rhinoclemmys pulcherrima	Turtle	Nicaragua	ST220	45-20-44-16-20-29-20	OXA-820	NG_064778.1
IHIT44648	A. pittii	Acanthosaura capra	Lizard	Vietnam	ST2038	446-20-132-10-20-18-27	OXA-978	NG_077999.1
IHIT44649	A. lactucae-like	Sceloporus malachiticus	Lizard	U.S.A	ST2047	145-84-387-231-431-41-398	OXA-979	NG_078000.1
IHIT44650	A. lactucae	Pogona vitticeps	Lizard	U.S.A	ST2048	118-55-121-50-149-67-87	OXA-980	NG_078001.1
IHIT44652	A. gerneri	Calotes versicolor	Lizard	Vietnam	ST2050	450-386-390-144-434-160-400	OXA-981	NG_078002.1
IHIT44656	A. vivianii	Pogona vitticeps	Lizard	Ukraine	ST2052	451-387-392-175-435-244-401	OXA-982	NG_078003.1
IHIT44657	A. bereziniae	Kinosternon flavescens	Turtle	U.S.A	ST2054	196-186-180-91-194-101-403	OXA-983	NG_078004.1
IHIT44659	A. courvalinii	Opheodrys aestivus	Snake	U.S.A	ST2056	453-389-393-233-437-75-405	OXA-984	NG_078005.1
IHIT44660	A. pittii-like	Opheodrys aestivus	Snake	U.S.A	ST2057	449-384-389-246-183-253-421	OXA-985	NG_078006.1
IHIT44661	A. pittii-like	Iguana iguana	Lizard	El Salvador	ST2040	447-20-387-67-20-18-394	OXA-986	NG_078007.1
IHIT44662	A. calcoaceticus-like	Chelonoides carbonarius	Turtle	Brazil	ST2058	454-390-71-234-438-246-406	OXA-987	NG_078008.1
IHIT44663	A. pittii	Leiocephalus persontaus	Lizard	U.S.A	ST2041	448-381-46-36-428-18-395	OXA-988	NG_078009.1
IHIT44664	A. lactucae-like	Leiocephalus carinatus	Lizard	U.S.A	ST2059	87-84-388-231-432-41-399	OXA-989	NG_078010.1
IHIT44666	A. calcoaceticus	Pelusios subniger	Turtle	Mozambique	ST2062	280-96-87-121-440-42-83	OXA-990	NG_078011.1
IHIT44667	A. schindleri	Stigmochelys pardalis	Turtle	Ecuador	ST2063	330-392-295-237-326-183-408	OXA-991	NG_078012.1
IHIT44668	A. geminorum	Gonatodes albogularis	Lizard	Nicaragua	ST2064	268-55-119-16-176-36-114	OXA-992	NG_078013.1
IHIT44669	A. vivianii	Gonatodes albogularis	Lizard	Nicaragua	ST2065	457-393-394-175-441-248-409	OXA-993	NG_078014.1
IHIT44671	A. vivianii	Trioceres jacksonii	Lizard	Uganda	ST2067	459-395-396-238-443-230-411	OXA-994	NG_078015.1
IHIT44672	A. courvalinii-like	Oplurus cuvieri	Lizard	Madagascar	ST2068	460-188-397-139-444-75-412	OXA-995	NG_078016.1
IHIT44673	A. courvalinii-like	Oplurus cuvieri	Lizard	Madagascar	ST2069	461-396-398-233-437-75-413	OXA-996	NG_078017.1
IHIT44674	A. vivianii	Zonosaurus maximus	Lizard	Madagascar	ST2070	197-383-186-93-430-230-397	OXA-997	NG_078018.1
IHIT44675	A. courvalinii-like	Opheodrys aestivus	Snake	U.S.A	ST2071	462-397-399-239-445-75-412	OXA-998	NG_078019.1
IHIT44676	A. gerneri-like	Pantherophis guttatus	Snake	U.S.A	ST2072	463-398-400-240-446-249-414	OXA-999	NG_078020.1
IHIT44677	A. pittii	Hemitheconyx caudicinctus	Lizard	U.S.A	ST2042	142-45-48-229-144-30-20	OXA-1000	NG_078021.1
IHIT44681	A. bereziniae	Stigmochelys pardalis	Turtle	South Africa	ST2075	196-186-180-230-225-101-174	OXA-1001	NG_078022.1
IHIT44682	A. bereziniae	Stigmochelys pardalis	Turtle	South Africa	ST2075	196-186-180-230-225-101-174	OXA-1001	NG_078022.1
IHIT44683	A. pittii	Stigmochelys pardalis	Turtle	South Africa	ST2045	106-382-46-10-210-30-396	OXA-1002	NG_078023.1
IHIT44684	A. oleivorans	Anolis equestris	Lizard	U.S.A	ST2076	464-31-402-242-448-22-406	OXA-1003	NG_078024.1
IHIT44688	A. courvalinii	Sceloporus malachiticus	Lizard	U.S.A	ST2079	466-133-404-243-449-75-256	OXA-1004	NG_078025.1
IHIT44692	A. schindleri	Rhinoclemmys pulcherrima	Turtle	U.S.A	ST2081	468-401-405-167-450-250-389	OXA-1005	NG_078026.1
IHIT44693	A. johnsonii-like	Varanus gouldii	Lizard	Canada	ST2082	469-372-406-244-451-167-418	OXA-1006	NG_078027.1
IHIT44694	A. oleivorans	Varanus gouldii	Lizard	Canada	ST2083	464-402-407-245-452-251-419	OXA-1007	NG_078028.1
IHIT44695	A. lactucae-like	Eublepharis macularius	Lizard	U.S.A	ST2084	470-84-408-231-453-252-420	OXA-1008	NG_078029.1
IHIT44697	A. calcoaceticus	Testudo horsfieldii	Turtle	Ukraine	ST2087	471-404-409-121-93-96-83	OXA-1009	NG_078030.1
IHIT44698	A. lactucae	Pogona vitticeps	Lizard	Ukraine	ST2088	94-122-84-50-98-44-87	OXA-1010	NG_078031.1
IHIT44690	A. bereziniae	Physignatus cocincinus	Lizard	Vietnam	ST2080	467-400-180-91-194-101-417	OXA-1052	OM105665
IHIT33475	A. indicus	Stigmochelys pardalis	Turtle	Tanzania	ST2061	456-223-277-236-439-119-376	OXA-negative	/
IHIT35884	A. seifertii	Opheodrys aestivus	Snake	U.S.A	ST1291	187-34-34-23-185-23-161	OXA-negative	/
IHIT44651	A. towneri	Chelonoides carbonarius	Turtle	Colombia	ST2049	410-385-364-172-401-188-292	OXA-negative	/
IHIT44653	A. nosocomialis	Calotes versicolor	Lizard	Vietnam	ST1269	20-184-26-14-61-16-23	OXA-negative	/
IHIT44665	A. tandoii	Kinosternon baurii	Turtle	U.S.A	ST2060	455-391-301-235-454-247-407	OXA-negative	/
IHIT44670	A. variabilis	Testudo horsfieldii	Turtle	Uzbekistan	ST2066	458-394-395-106-442-127-410	OXA-negative	/
IHIT44685	A. seifertii	Salvator merianae	Lizard	U.S.A	ST2077	465-399-34-23-190-23-235	OXA-negative	/
IHIT44686	A. tandoii-like	Salvator merianae	Lizard	U.S.A	not determined	not determined	OXA-negative	/
IHIT44687	A. nosocomialis	Salvator merianae	Lizard	U.S.A	ST2078	22-26-403-14-191-16-47	OXA-negative	/
IHIT44696	A. soli	Testudo horsfieldii	Turtle	Ukraine	ST2086	216-204-199-100-429-112-185	OXA-negative	/
IHIT35894	A. baumannii	Boa constrictor	Snake	U.S.A	ST1296	3-176-2-2-180-4-5	internal stop codon	not submitted
